# Supplementary material for: Circadian Dysregulation in Aging Alters Senescence and Inflammatory Pathways in a Sex- and Time-of-Day–Dependent Manner
Source: bioRxiv. 2026 Mar 8:2026.03.05.709919. Preprint. [Version 1] doi: 10.64898/2026.03.05.709919 (PMC13001320; doi:10.64898/2026.03.05.709919)
Supplement: Supplement 2 [file media-2.xlsx]

## Sheet: S1 Table
Supplemental Table 1: Cosinor results of circadian clock genes from whole kidney RNA-Seq
Gene	Cohort	Model	Coefficient	Estimate	Std_Error	Lower_CI	Upper_CI	P_Value	Signif	P_Value_numeric
Prkag3	Young male kidneys	Raw	(Intercept)	1.43866	0.0401145	1.36004	1.51729	<2.22e-16	***	2.22e-16
Prkag3	Young male kidneys	Raw	main_rrr1	-0.226292	0.0568757	-0.337767	-0.11482	6.9287e-05	***	6.9287e-05
Prkag3	Young male kidneys	Raw	main_sss1	-0.277662	0.0567304	-0.388852	-0.16647	9.8596e-07	***	9.8596e-07
Prkag3	Young male kidneys	Transformed	(Intercept)	1.43866	0.0401145	1.36004	1.51729	<2.22e-16	***	2.22e-16
Prkag3	Young male kidneys	Transformed	amp1	0.358196	0.0547596	0.25087	0.46552	6.1007e-11	***	6.1007e-11
Prkag3	Young male kidneys	Transformed	acr1	-2.25461	0.164087	-2.57622	-1.93301	<2.22e-16	***	2.22e-16
Cry1	Young male kidneys	Raw	(Intercept)	2.02832	0.0455143	1.93911	2.11753	<2.22e-16	***	2.22e-16
Cry1	Young male kidneys	Raw	main_rrr1	-0.202569	0.0645318	-0.329049	-0.07609	0.0016949	**	0.0016949
Cry1	Young male kidneys	Raw	main_sss1	-0.856255	0.0643669	-0.982412	-0.7301	<2.22e-16	***	2.22e-16
Cry1	Young male kidneys	Transformed	(Intercept)	2.02832	0.0455143	1.93911	2.11753	<2.22e-16	***	2.22e-16
Cry1	Young male kidneys	Transformed	amp1	0.87989	0.0633321	0.755762	1.00402	<2.22e-16	***	2.22e-16
Cry1	Young male kidneys	Transformed	acr1	-1.8031	0.0744954	-1.94911	-1.65709	<2.22e-16	***	2.22e-16
Fbxw11	Young male kidneys	Raw	(Intercept)	3.86488	0.0463651	3.774	3.95575	<2e-16	***	2e-16
Fbxw11	Young male kidneys	Raw	main_rrr1	0.0500018	0.0657381	-0.0788425	0.17885	0.44688		0.44688
Fbxw11	Young male kidneys	Raw	main_sss1	0.0603297	0.0655702	-0.0681855	0.18884	0.35753		0.35753
Fbxw11	Young male kidneys	Transformed	(Intercept)	3.86488	0.0463651	3.774	3.95575	<2e-16	***	2e-16
Fbxw11	Young male kidneys	Transformed	amp1	0.0783572	0.0632859	-0.045681	0.2024	0.21566		0.21566
Fbxw11	Young male kidneys	Transformed	acr1	0.878735	0.867054	-0.82066	2.57813	0.31084		0.31084
Nr1d1	Young male kidneys	Raw	(Intercept)	2.89587	0.051614	2.79471	2.99703	<2.22e-16	***	2.22e-16
Nr1d1	Young male kidneys	Raw	main_rrr1	-0.201569	0.0731801	-0.344999	-0.05814	0.0058796	**	0.0058796
Nr1d1	Young male kidneys	Raw	main_sss1	1.37685	0.0729932	1.23379	1.51992	<2.22e-16	***	2.22e-16
Nr1d1	Young male kidneys	Transformed	(Intercept)	2.89587	0.051614	2.79471	2.99703	<2.22e-16	***	2.22e-16
Nr1d1	Young male kidneys	Transformed	amp1	1.39153	0.0737444	1.24699	1.53607	<2.22e-16	***	2.22e-16
Nr1d1	Young male kidneys	Transformed	acr1	1.71616	0.0520456	1.61415	1.81817	<2.22e-16	***	2.22e-16
Per1	Young male kidneys	Raw	(Intercept)	1.9603	0.0479206	1.86637	2.05422	<2.22e-16	***	2.22e-16
Per1	Young male kidneys	Raw	main_rrr1	-0.47681	0.0679435	-0.609977	-0.34364	2.2547e-12	***	2.2547e-12
Per1	Young male kidneys	Raw	main_sss1	0.134438	0.0677699	0.00161178	0.26726	0.047284	*	0.047284
Per1	Young male kidneys	Transformed	(Intercept)	1.9603	0.0479206	1.86637	2.05422	<2.22e-16	***	2.22e-16
Per1	Young male kidneys	Transformed	amp1	0.4954	0.0691869	0.359797	0.631	8.0488e-13	***	8.0488e-13
Per1	Young male kidneys	Transformed	acr1	2.86677	0.134235	2.60368	3.12987	<2.22e-16	***	2.22e-16
Nr1d2	Young male kidneys	Raw	(Intercept)	3.5317	0.0768465	3.38109	3.68232	<2.22e-16	***	2.22e-16
Nr1d2	Young male kidneys	Raw	main_rrr1	-0.641834	0.108956	-0.855384	-0.42828	3.8438e-09	***	3.8438e-09
Nr1d2	Young male kidneys	Raw	main_sss1	0.656438	0.108677	0.443434	0.86944	1.5389e-09	***	1.5389e-09
Nr1d2	Young male kidneys	Transformed	(Intercept)	3.5317	0.0768465	3.38109	3.68232	<2.22e-16	***	2.22e-16
Nr1d2	Young male kidneys	Transformed	amp1	0.918075	0.112642	0.697301	1.13885	3.627e-16	***	3.627e-16
Nr1d2	Young male kidneys	Transformed	acr1	2.34495	0.114209	2.1211	2.56879	<2.22e-16	***	2.22e-16
Fbxl3	Young male kidneys	Raw	(Intercept)	3.79328	0.0269721	3.74042	3.84615	<2e-16	***	2e-16
Fbxl3	Young male kidneys	Raw	main_rrr1	0.0731721	0.0382419	-0.0017807	0.14812	0.055697	.	0.055697
Fbxl3	Young male kidneys	Raw	main_sss1	0.0522082	0.0381442	-0.0225531	0.12697	0.171091		0.171091
Fbxl3	Young male kidneys	Transformed	(Intercept)	3.79328	0.0269721	3.74042	3.84615	<2e-16	***	2e-16
Fbxl3	Young male kidneys	Transformed	amp1	0.089888	0.0368938	0.0175776	0.1622	0.014834	*	0.014834
Fbxl3	Young male kidneys	Transformed	acr1	0.619728	0.438876	-0.240453	1.47991	0.157926		0.157926
Rbx1	Young male kidneys	Raw	(Intercept)	3.84681	0.0146584	3.81808	3.87554	<2e-16	***	2e-16
Rbx1	Young male kidneys	Raw	main_rrr1	-0.0342515	0.0207832	-0.0749859	0.00648	0.099345	.	0.099345
Rbx1	Young male kidneys	Raw	main_sss1	0.0249233	0.0207301	-0.015707	0.06555	0.229256		0.229256
Rbx1	Young male kidneys	Transformed	(Intercept)	3.84681	0.0146584	3.81808	3.87554	<2.22e-16	***	2.22e-16
Rbx1	Young male kidneys	Transformed	amp1	0.0423596	0.0214601	0.000298643	0.08442	0.048395	*	0.048395
Rbx1	Young male kidneys	Transformed	acr1	2.51255	0.472822	1.58583	3.43926	1.0728e-07	***	1.0728e-07
Csnk1e	Young male kidneys	Raw	(Intercept)	1.51172	0.0261204	1.46053	1.56292	<2e-16	***	2e-16
Csnk1e	Young male kidneys	Raw	main_rrr1	-0.0568989	0.0370345	-0.129485	0.01569	0.12445		0.12445
Csnk1e	Young male kidneys	Raw	main_sss1	-0.0238631	0.0369399	-0.0962639	0.04854	0.51828		0.51828
Csnk1e	Young male kidneys	Transformed	(Intercept)	1.51172	0.0261204	1.46053	1.56292	<2.22e-16	***	2.22e-16
Csnk1e	Young male kidneys	Transformed	amp1	0.0617003	0.0360642	-0.00898413	0.13238	0.087109	.	0.087109
Csnk1e	Young male kidneys	Transformed	acr1	-2.74448	0.614062	-3.94802	-1.54094	7.8444e-06	***	7.8444e-06
Csnk1d	Young male kidneys	Raw	(Intercept)	3.67285	0.0312743	3.61155	3.73415	<2e-16	***	2e-16
Csnk1d	Young male kidneys	Raw	main_rrr1	0.0605931	0.0443417	-0.0263152	0.1475	0.17178		0.17178
Csnk1d	Young male kidneys	Raw	main_sss1	-0.0429615	0.0442285	-0.129648	0.04372	0.33137		0.33137
Csnk1d	Young male kidneys	Transformed	(Intercept)	3.67285	0.0312743	3.61155	3.73415	<2e-16	***	2e-16
Csnk1d	Young male kidneys	Transformed	amp1	0.0742779	0.0457752	-0.0154397	0.164	0.10466		0.10466
Csnk1d	Young male kidneys	Transformed	acr1	-0.616752	0.57545	-1.74461	0.51111	0.28382		0.28382
Btrc	Young male kidneys	Raw	(Intercept)	1.29792	0.0194322	1.25983	1.33601	<2.22e-16	***	2.22e-16
Btrc	Young male kidneys	Raw	main_rrr1	0.0110712	0.0275517	-0.0429292	0.06507	0.68781		0.68781
Btrc	Young male kidneys	Raw	main_sss1	0.110245	0.0274813	0.056383	0.16411	6.0297e-05	***	6.0297e-05
Btrc	Young male kidneys	Transformed	(Intercept)	1.29792	0.0194322	1.25983	1.33601	<2.22e-16	***	2.22e-16
Btrc	Young male kidneys	Transformed	amp1	0.1108	0.0272852	0.0573219	0.16428	4.8903e-05	***	4.8903e-05
Btrc	Young male kidneys	Transformed	acr1	1.47071	0.250415	0.979904	1.96151	4.2777e-09	***	4.2777e-09
Creb1	Young male kidneys	Raw	(Intercept)	1.78331	0.0287927	1.72688	1.83975	<2e-16	***	2e-16
Creb1	Young male kidneys	Raw	main_rrr1	-0.0255265	0.0408234	-0.105539	0.05449	0.53178		0.53178
Creb1	Young male kidneys	Raw	main_sss1	-0.0830662	0.0407191	-0.162874	-0.00326	0.041352	*	0.041352
Creb1	Young male kidneys	Transformed	(Intercept)	1.78331	0.0287927	1.72688	1.83975	<2.22e-16	***	2.22e-16
Creb1	Young male kidneys	Transformed	amp1	0.0868999	0.039899	0.00869936	0.1651	0.029406	*	0.029406
Creb1	Young male kidneys	Transformed	acr1	-1.86894	0.479002	-2.80777	-0.93011	9.5506e-05	***	9.5506e-05
Npas2	Young male kidneys	Raw	(Intercept)	1.10742	0.0616225	0.986642	1.2282	<2.22e-16	***	2.22e-16
Npas2	Young male kidneys	Raw	main_rrr1	1.16262	0.0873705	0.991374	1.33386	<2.22e-16	***	2.22e-16
Npas2	Young male kidneys	Raw	main_sss1	-0.244336	0.0871473	-0.415142	-0.07353	0.0050518	**	0.0050518
Npas2	Young male kidneys	Transformed	(Intercept)	1.10742	0.0616225	0.986642	1.2282	<2.22e-16	***	2.22e-16
Npas2	Young male kidneys	Transformed	amp1	1.18801	0.0886084	1.01435	1.36168	<2.22e-16	***	2.22e-16
Npas2	Young male kidneys	Transformed	acr1	-0.207146	0.0722957	-0.348843	-0.06545	0.0041667	**	0.0041667
Rorc	Young male kidneys	Raw	(Intercept)	3.68276	0.0348915	3.61437	3.75114	<2e-16	***	2e-16
Rorc	Young male kidneys	Raw	main_rrr1	-0.0809154	0.0494704	-0.177876	0.01604	0.10192		0.10192
Rorc	Young male kidneys	Raw	main_sss1	-0.704259	0.0493441	-0.800972	-0.60755	<2e-16	***	2e-16
Rorc	Young male kidneys	Transformed	(Intercept)	3.68276	0.0348915	3.61437	3.75114	<2.22e-16	***	2.22e-16
Rorc	Young male kidneys	Transformed	amp1	0.708892	0.0489424	0.612967	0.80482	<2.22e-16	***	2.22e-16
Rorc	Young male kidneys	Transformed	acr1	-1.68519	0.0703463	-1.82307	-1.54731	<2.22e-16	***	2.22e-16
Prkaa2	Young male kidneys	Raw	(Intercept)	3.79676	0.046126	3.70635	3.88716	<2e-16	***	2e-16
Prkaa2	Young male kidneys	Raw	main_rrr1	0.0123514	0.065399	-0.115828	0.14053	0.8502		0.8502
Prkaa2	Young male kidneys	Raw	main_sss1	0.0436353	0.065232	-0.084217	0.17149	0.50354		0.50354
Prkaa2	Young male kidneys	Transformed	(Intercept)	3.79676	0.046126	3.70635	3.88716	<2e-16	***	2e-16
Prkaa2	Young male kidneys	Transformed	amp1	0.0453497	0.0640055	-0.0800988	0.1708	0.47862		0.47862
Prkaa2	Young male kidneys	Transformed	acr1	1.29495	1.46858	-1.58342	4.17332	0.3779		0.3779
Prkag2	Young male kidneys	Raw	(Intercept)	2.43667	0.0295765	2.3787	2.49464	<2e-16	***	2e-16
Prkag2	Young male kidneys	Raw	main_rrr1	0.0066395	0.0419346	-0.0755508	0.08883	0.874197		0.874197
Prkag2	Young male kidneys	Raw	main_sss1	0.096337	0.0418275	0.0143567	0.17832	0.021268	*	0.021268
Prkag2	Young male kidneys	Transformed	(Intercept)	2.43667	0.0295765	2.3787	2.49464	<2.22e-16	***	2.22e-16
Prkag2	Young male kidneys	Transformed	amp1	0.0965655	0.0416215	0.0149889	0.17814	0.02033608	*	0.0203361
Prkag2	Young male kidneys	Transformed	acr1	1.50199	0.436378	0.646701	2.35727	0.00057756	***	0.00057756
Per3	Young male kidneys	Raw	(Intercept)	1.70884	0.0405161	1.62943	1.78825	<2.22e-16	***	2.22e-16
Per3	Young male kidneys	Raw	main_rrr1	-0.769917	0.0574451	-0.882507	-0.65733	<2.22e-16	***	2.22e-16
Per3	Young male kidneys	Raw	main_sss1	0.233639	0.0572984	0.121336	0.34594	4.5506e-05	***	4.5506e-05
Per3	Young male kidneys	Transformed	(Intercept)	1.70884	0.0405161	1.62943	1.78825	<2.22e-16	***	2.22e-16
Per3	Young male kidneys	Transformed	amp1	0.804586	0.0585621	0.689806	0.91937	<2.22e-16	***	2.22e-16
Per3	Young male kidneys	Transformed	acr1	2.84696	0.0697953	2.71017	2.98376	<2.22e-16	***	2.22e-16
Clock	Young male kidneys	Raw	(Intercept)	2.20334	0.0402196	2.12451	2.28217	<2.22e-16	***	2.22e-16
Clock	Young male kidneys	Raw	main_rrr1	0.229392	0.0570247	0.117625	0.34116	5.7543e-05	***	5.7543e-05
Clock	Young male kidneys	Raw	main_sss1	-0.134652	0.0568791	-0.246133	-0.02317	0.017916	*	0.017916
Clock	Young male kidneys	Transformed	(Intercept)	2.20334	0.0402196	2.12451	2.28217	<2.22e-16	***	2.22e-16
Clock	Young male kidneys	Transformed	amp1	0.265992	0.0587399	0.150864	0.38112	5.946e-06	***	5.946e-06
Clock	Young male kidneys	Transformed	acr1	-0.530803	0.207172	-0.936853	-0.12475	0.010403	*	0.010403
Prkab1	Young male kidneys	Raw	(Intercept)	3.54511	0.0193409	3.5072	3.58302	<2e-16	***	2e-16
Prkab1	Young male kidneys	Raw	main_rrr1	0.0572863	0.0274222	0.00353978	0.11103	0.036703	*	0.036703
Prkab1	Young male kidneys	Raw	main_sss1	0.0308939	0.0273522	-0.0227153	0.0845	0.258692		0.258692
Prkab1	Young male kidneys	Transformed	(Intercept)	3.54511	0.0193409	3.5072	3.58302	<2e-16	***	2e-16
Prkab1	Young male kidneys	Transformed	amp1	0.0650857	0.026575	0.0129997	0.11717	0.01432	*	0.01432
Prkab1	Young male kidneys	Transformed	acr1	0.494583	0.432905	-0.353896	1.34306	0.25326		0.25326
Cul1	Young male kidneys	Raw	(Intercept)	3.77918	0.0182396	3.74343	3.81493	<2e-16	***	2e-16
Cul1	Young male kidneys	Raw	main_rrr1	0.0183506	0.0258607	-0.0323355	0.06904	0.47796		0.47796
Cul1	Young male kidneys	Raw	main_sss1	0.0167395	0.0257946	-0.0338171	0.0673	0.51637		0.51637
Cul1	Young male kidneys	Transformed	(Intercept)	3.77918	0.0182396	3.74343	3.81493	<2e-16	***	2e-16
Cul1	Young male kidneys	Transformed	amp1	0.0248386	0.0248929	-0.0239507	0.07363	0.31837		0.31837
Cul1	Young male kidneys	Transformed	acr1	0.739519	1.07614	-1.36968	2.84872	0.49196		0.49196
Bhlhe40	Young male kidneys	Raw	(Intercept)	3.51482	0.0479776	3.42078	3.60885	<2.22e-16	***	2.22e-16
Bhlhe40	Young male kidneys	Raw	main_rrr1	-0.188036	0.0680243	-0.321361	-0.05471	0.0057055	**	0.0057055
Bhlhe40	Young male kidneys	Raw	main_sss1	-0.10178	0.0678505	-0.234765	0.0312	0.1335976		0.133598
Bhlhe40	Young male kidneys	Transformed	(Intercept)	3.51482	0.0479776	3.42078	3.60885	<2.22e-16	***	2.22e-16
Bhlhe40	Young male kidneys	Transformed	amp1	0.213815	0.0659183	0.0846171	0.34301	0.0011802	**	0.0011802
Bhlhe40	Young male kidneys	Transformed	acr1	-2.64547	0.326911	-3.2862	-2.00473	5.8538e-16	***	5.8538e-16
Bhlhe41	Young male kidneys	Raw	(Intercept)	0.645003	0.0325483	0.58121	0.7088	<2.22e-16	***	2.22e-16
Bhlhe41	Young male kidneys	Raw	main_rrr1	-0.314451	0.0461482	-0.4049	-0.224	9.4955e-12	***	9.4955e-12
Bhlhe41	Young male kidneys	Raw	main_sss1	0.183053	0.0460303	0.0928356	0.27327	6.9849e-05	***	6.9849e-05
Bhlhe41	Young male kidneys	Transformed	(Intercept)	0.645003	0.0325483	0.58121	0.7088	<2.22e-16	***	2.22e-16
Bhlhe41	Young male kidneys	Transformed	amp1	0.363852	0.0475309	0.270693	0.45701	1.9322e-14	***	1.9322e-14
Bhlhe41	Young male kidneys	Transformed	acr1	2.61441	0.12258	2.37416	2.85467	<2.22e-16	***	2.22e-16
Rora	Young male kidneys	Raw	(Intercept)	2.35341	0.0402795	2.27446	2.43235	<2e-16	***	2e-16
Rora	Young male kidneys	Raw	main_rrr1	-0.00188184	0.0571097	-0.113815	0.11005	0.97371		0.97371
Rora	Young male kidneys	Raw	main_sss1	-0.0894628	0.0569638	-0.20111	0.02218	0.11629		0.11629
Rora	Young male kidneys	Transformed	(Intercept)	2.35341	0.0402795	2.27446	2.43235	<2e-16	***	2e-16
Rora	Young male kidneys	Transformed	amp1	0.0894825	0.0568778	-0.021996	0.20096	0.115663		0.115663
Rora	Young male kidneys	Transformed	acr1	-1.59183	0.639179	-2.8446	-0.33906	0.012759	*	0.012759
Fbxl21	Young male kidneys	Raw	(Intercept)	0.874166	0.0188769	0.837168	0.91116	<2.22e-16	***	2.22e-16
Fbxl21	Young male kidneys	Raw	main_rrr1	-0.0431167	0.0267644	-0.0955739	0.00934	0.10719		0.10719
Fbxl21	Young male kidneys	Raw	main_sss1	0.10697	0.026696	0.0546464	0.15929	6.1508e-05	***	6.1508e-05
Fbxl21	Young male kidneys	Transformed	(Intercept)	0.874166	0.0188769	0.837168	0.91116	<2.22e-16	***	2.22e-16
Fbxl21	Young male kidneys	Transformed	amp1	0.115332	0.0273619	0.0617041	0.16896	2.4969e-05	***	2.4969e-05
Fbxl21	Young male kidneys	Transformed	acr1	1.95395	0.226158	1.51069	2.39721	<2.22e-16	***	2.22e-16
Rorb	Young male kidneys	Raw	(Intercept)	0.0725937	0.00728564	0.0583141	0.08687	<2e-16	***	2e-16
Rorb	Young male kidneys	Raw	main_rrr1	-0.0097416	0.0103298	-0.0299877	0.0105	0.34565		0.34565
Rorb	Young male kidneys	Raw	main_sss1	-0.00486084	0.0103035	-0.0250552	0.01533	0.63709		0.63709
Rorb	Young male kidneys	Transformed	(Intercept)	0.0725937	0.00728564	0.0583141	0.08687	<2e-16	***	2e-16
Rorb	Young male kidneys	Transformed	amp1	0.010887	0.0100253	-0.00876227	0.03054	0.277501		0.277501
Rorb	Young male kidneys	Transformed	acr1	-2.67876	0.973637	-4.58706	-0.77047	0.005936	**	0.005936
Skp1	Young male kidneys	Raw	(Intercept)	5.75401	0.0158968	5.72285	5.78517	<2e-16	***	2e-16
Skp1	Young male kidneys	Raw	main_rrr1	0.0278447	0.022539	-0.016331	0.07202	0.21668		0.21668
Skp1	Young male kidneys	Raw	main_sss1	-0.0188496	0.0224815	-0.0629125	0.02521	0.40178		0.40178
Skp1	Young male kidneys	Transformed	(Intercept)	5.75401	0.0158968	5.72285	5.78517	<2e-16	***	2e-16
Skp1	Young male kidneys	Transformed	amp1	0.033625	0.0232569	-0.0119577	0.07921	0.14823		0.14823
Skp1	Young male kidneys	Transformed	acr1	-0.595092	0.646485	-1.86218	0.67199	0.35731		0.35731
Prkab2	Young male kidneys	Raw	(Intercept)	1.40421	0.0266644	1.35195	1.45647	<2e-16	***	2e-16
Prkab2	Young male kidneys	Raw	main_rrr1	-0.0246984	0.0378057	-0.0987962	0.0494	0.51356		0.51356
Prkab2	Young male kidneys	Raw	main_sss1	-0.022275	0.0377091	-0.0961836	0.05163	0.55472		0.55472
Prkab2	Young male kidneys	Transformed	(Intercept)	1.40421	0.0266644	1.35195	1.45647	<2e-16	***	2e-16
Prkab2	Young male kidneys	Transformed	amp1	0.0332594	0.036393	-0.0380696	0.10459	0.36077		0.36077
Prkab2	Young male kidneys	Transformed	acr1	-2.40774	1.17483	-4.71037	-0.10511	0.04042	*	0.04042
Prkaa1	Young male kidneys	Raw	(Intercept)	2.7364	0.0325593	2.67258	2.80021	<2e-16	***	2e-16
Prkaa1	Young male kidneys	Raw	main_rrr1	0.0328596	0.0461637	-0.0576196	0.12334	0.47658		0.47658
Prkaa1	Young male kidneys	Raw	main_sss1	-0.00873483	0.0460458	-0.0989829	0.08151	0.84955		0.84955
Prkaa1	Young male kidneys	Transformed	(Intercept)	2.7364	0.0325593	2.67258	2.80021	<2e-16	***	2e-16
Prkaa1	Young male kidneys	Transformed	amp1	0.0340008	0.0469676	-0.0580541	0.12606	0.46912		0.46912
Prkaa1	Young male kidneys	Transformed	acr1	-0.259814	1.33013	-2.86683	2.3472	0.84513		0.84513
Bmal1	Young male kidneys	Raw	(Intercept)	1.34285	0.0406326	1.26321	1.42249	<2.22e-16	***	2.22e-16
Bmal1	Young male kidneys	Raw	main_rrr1	0.934206	0.0576103	0.821292	1.04712	<2.22e-16	***	2.22e-16
Bmal1	Young male kidneys	Raw	main_sss1	-0.45574	0.0574631	-0.568366	-0.34311	2.1738e-15	***	2.1738e-15
Bmal1	Young male kidneys	Transformed	(Intercept)	1.34285	0.0406326	1.26321	1.42249	<2.22e-16	***	2.22e-16
Bmal1	Young male kidneys	Transformed	amp1	1.03944	0.0591821	0.923447	1.15544	<2.22e-16	***	2.22e-16
Bmal1	Young male kidneys	Transformed	acr1	-0.45387	0.0537239	-0.559167	-0.34857	<2.22e-16	***	2.22e-16
Per2	Young male kidneys	Raw	(Intercept)	2.63863	0.0527208	2.5353	2.74196	<2e-16	***	2e-16
Per2	Young male kidneys	Raw	main_rrr1	-0.711985	0.0747494	-0.858491	-0.56548	<2e-16	***	2e-16
Per2	Young male kidneys	Raw	main_sss1	-0.456094	0.0745585	-0.602226	-0.30996	9.52e-10	***	9.52e-10
Per2	Young male kidneys	Transformed	(Intercept)	2.63863	0.0527208	2.5353	2.74196	<2.22e-16	***	2.22e-16
Per2	Young male kidneys	Transformed	amp1	0.845544	0.0722263	0.703983	0.9871	<2.22e-16	***	2.22e-16
Per2	Young male kidneys	Transformed	acr1	-2.57186	0.0910719	-2.75036	-2.39336	<2.22e-16	***	2.22e-16
Nfil3	Young male kidneys	Raw	(Intercept)	2.41946	0.0915294	2.24007	2.59886	<2.22e-16	***	2.22e-16
Nfil3	Young male kidneys	Raw	main_rrr1	0.461613	0.129774	0.207261	0.71596	0.00037502	***	0.00037502
Nfil3	Young male kidneys	Raw	main_sss1	-0.88667	0.129442	-1.14037	-0.63297	7.3882e-12	***	7.3882e-12
Nfil3	Young male kidneys	Transformed	(Intercept)	2.41946	0.0915294	2.24007	2.59886	<2.22e-16	***	2.22e-16
Nfil3	Young male kidneys	Transformed	amp1	0.999635	0.133263	0.738445	1.26083	6.3226e-14	***	6.3226e-14
Nfil3	Young male kidneys	Transformed	acr1	-1.09079	0.125893	-1.33754	-0.84405	<2.22e-16	***	2.22e-16
Dbp	Young male kidneys	Raw	(Intercept)	3.40165	0.0539766	3.29586	3.50744	<2.22e-16	***	2.22e-16
Dbp	Young male kidneys	Raw	main_rrr1	-1.27677	0.07653	-1.42677	-1.12678	<2.22e-16	***	2.22e-16
Dbp	Young male kidneys	Raw	main_sss1	0.949103	0.0763345	0.79949	1.09872	<2.22e-16	***	2.22e-16
Dbp	Young male kidneys	Transformed	(Intercept)	3.40165	0.0539766	3.29586	3.50744	<2.22e-16	***	2.22e-16
Dbp	Young male kidneys	Transformed	amp1	1.59089	0.0790367	1.43598	1.7458	<2.22e-16	***	2.22e-16
Dbp	Young male kidneys	Transformed	acr1	2.50235	0.0463488	2.41151	2.5932	<2.22e-16	***	2.22e-16
Prkag1	Young male kidneys	Raw	(Intercept)	4.24264	0.022011	4.1995	4.28578	<2e-16	***	2e-16
Prkag1	Young male kidneys	Raw	main_rrr1	-0.00807941	0.031208	-0.0692459	0.05309	0.79572		0.79572
Prkag1	Young male kidneys	Raw	main_sss1	0.0418326	0.0311283	-0.0191777	0.10284	0.17899		0.17899
Prkag1	Young male kidneys	Transformed	(Intercept)	4.24264	0.022011	4.1995	4.28578	<2e-16	***	2e-16
Prkag1	Young male kidneys	Transformed	amp1	0.0426057	0.0315445	-0.0192204	0.10443	0.176806		0.176806
Prkag1	Young male kidneys	Transformed	acr1	1.76158	0.722609	0.345296	3.17787	0.014776	*	0.014776
Cry2	Young male kidneys	Raw	(Intercept)	1.99298	0.0361306	1.92217	2.0638	<2.22e-16	***	2.22e-16
Cry2	Young male kidneys	Raw	main_rrr1	-0.206757	0.0512273	-0.307161	-0.10635	5.4352e-05	***	5.4352e-05
Cry2	Young male kidneys	Raw	main_sss1	-0.161371	0.0510964	-0.261518	-0.06122	0.0015876	**	0.0015876
Cry2	Young male kidneys	Transformed	(Intercept)	1.99298	0.0361306	1.92217	2.0638	<2.22e-16	***	2.22e-16
Cry2	Young male kidneys	Transformed	amp1	0.262277	0.0493693	0.165515	0.35904	1.081e-07	***	1.081e-07
Cry2	Young male kidneys	Transformed	acr1	-2.47886	0.201671	-2.87413	-2.0836	<2.22e-16	***	2.22e-16
Prkag3	Old male kidneys	Raw	(Intercept)	1.7531	0.0449114	1.66507	1.84112	<2.22e-16	***	2.22e-16
Prkag3	Old male kidneys	Raw	main_rrr1	-0.154254	0.0635143	-0.278739	-0.02977	0.0151554	*	0.0151554
Prkag3	Old male kidneys	Raw	main_sss1	-0.18481	0.0610226	-0.304412	-0.06521	0.0024573	**	0.0024573
Prkag3	Old male kidneys	Transformed	(Intercept)	1.7531	0.0449114	1.66507	1.84112	<2.22e-16	***	2.22e-16
Prkag3	Old male kidneys	Transformed	amp1	0.240726	0.0603956	0.122352	0.3591	6.7249e-05	***	6.7249e-05
Prkag3	Old male kidneys	Transformed	acr1	-2.26632	0.266323	-2.7883	-1.74433	<2.22e-16	***	2.22e-16
Cry1	Old male kidneys	Raw	(Intercept)	2.08815	0.0431316	2.00361	2.17269	<2e-16	***	2e-16
Cry1	Old male kidneys	Raw	main_rrr1	0.0655056	0.0609973	-0.0540468	0.18506	0.28286		0.28286
Cry1	Old male kidneys	Raw	main_sss1	-1.06182	0.0586043	-1.17668	-0.94696	<2e-16	***	2e-16
Cry1	Old male kidneys	Transformed	(Intercept)	2.08815	0.0431316	2.00361	2.17269	<2.22e-16	***	2.22e-16
Cry1	Old male kidneys	Transformed	amp1	1.06384	0.0588133	0.948567	1.17911	<2.22e-16	***	2.22e-16
Cry1	Old male kidneys	Transformed	acr1	-1.50918	0.0571476	-1.62119	-1.39718	<2.22e-16	***	2.22e-16
Fbxw11	Old male kidneys	Raw	(Intercept)	3.86081	0.0756872	3.71247	4.00915	<2.22e-16	***	2.22e-16
Fbxw11	Old male kidneys	Raw	main_rrr1	0.0694048	0.107038	-0.140386	0.2792	0.5167178		0.516718
Fbxw11	Old male kidneys	Raw	main_sss1	-0.319905	0.102839	-0.521466	-0.11835	0.0018661	**	0.0018661
Fbxw11	Old male kidneys	Transformed	(Intercept)	3.86081	0.0756872	3.71247	4.00915	<2.22e-16	***	2.22e-16
Fbxw11	Old male kidneys	Transformed	amp1	0.327348	0.104206	0.123108	0.53159	0.0016817	**	0.0016817
Fbxw11	Old male kidneys	Transformed	acr1	-1.35715	0.32292	-1.99007	-0.72424	2.6369e-05	***	2.6369e-05
Nr1d1	Old male kidneys	Raw	(Intercept)	2.89687	0.0867719	2.7268	3.06694	<2e-16	***	2e-16
Nr1d1	Old male kidneys	Raw	main_rrr1	0.0032613	0.122714	-0.237254	0.24378	0.9788		0.9788
Nr1d1	Old male kidneys	Raw	main_sss1	1.30718	0.1179	1.0761	1.53826	<2e-16	***	2e-16
Nr1d1	Old male kidneys	Transformed	(Intercept)	2.89687	0.0867719	2.7268	3.06694	<2.22e-16	***	2.22e-16
Nr1d1	Old male kidneys	Transformed	amp1	1.30718	0.117884	1.07614	1.53823	<2.22e-16	***	2.22e-16
Nr1d1	Old male kidneys	Transformed	acr1	1.5683	0.0938887	1.38428	1.75232	<2.22e-16	***	2.22e-16
Per1	Old male kidneys	Raw	(Intercept)	2.07951	0.0713978	1.93957	2.21945	<2e-16	***	2e-16
Per1	Old male kidneys	Raw	main_rrr1	-0.259898	0.100972	-0.457799	-0.062	0.010054	*	0.010054
Per1	Old male kidneys	Raw	main_sss1	0.187181	0.0970104	-0.00295581	0.37732	0.053669	.	0.053669
Per1	Old male kidneys	Transformed	(Intercept)	2.07951	0.0713978	1.93957	2.21945	<2.22e-16	***	2.22e-16
Per1	Old male kidneys	Transformed	amp1	0.320287	0.102095	0.120185	0.52039	0.0017059	**	0.0017059
Per1	Old male kidneys	Transformed	acr1	2.51743	0.299194	1.93102	3.10384	<2.22e-16	***	2.22e-16
Nr1d2	Old male kidneys	Raw	(Intercept)	3.32076	0.0789117	3.1661	3.47543	<2.22e-16	***	2.22e-16
Nr1d2	Old male kidneys	Raw	main_rrr1	-0.431318	0.111598	-0.650046	-0.21259	0.00011112	***	0.00011112
Nr1d2	Old male kidneys	Raw	main_sss1	0.403029	0.10722	0.192882	0.61318	0.00017066	***	0.00017066
Nr1d2	Old male kidneys	Transformed	(Intercept)	3.32076	0.0789117	3.1661	3.47543	<2.22e-16	***	2.22e-16
Nr1d2	Old male kidneys	Transformed	amp1	0.590311	0.112449	0.369915	0.81071	1.5243e-07	***	1.5243e-07
Nr1d2	Old male kidneys	Transformed	acr1	2.39009	0.18012	2.03706	2.74312	<2.22e-16	***	2.22e-16
Fbxl3	Old male kidneys	Raw	(Intercept)	3.78591	0.0427092	3.7022	3.86962	<2.22e-16	***	2.22e-16
Fbxl3	Old male kidneys	Raw	main_rrr1	0.215883	0.0604	0.0975014	0.33426	0.00035127	***	0.00035127
Fbxl3	Old male kidneys	Raw	main_sss1	-0.107991	0.0580304	-0.221729	0.00575	0.06275183	.	0.0627518
Fbxl3	Old male kidneys	Transformed	(Intercept)	3.78591	0.0427092	3.7022	3.86962	<2e-16	***	2e-16
Fbxl3	Old male kidneys	Transformed	amp1	0.241387	0.0611694	0.121497	0.36128	7.94e-05	***	7.94e-05
Fbxl3	Old male kidneys	Transformed	acr1	-0.463833	0.237042	-0.928426	0.00076	0.050376	.	0.050376
Rbx1	Old male kidneys	Raw	(Intercept)	3.78285	0.0279253	3.72812	3.83759	<2e-16	***	2e-16
Rbx1	Old male kidneys	Raw	main_rrr1	0.00860944	0.0394924	-0.0687942	0.08601	0.827427		0.827427
Rbx1	Old male kidneys	Raw	main_sss1	0.0731047	0.037943	-0.00126228	0.14747	0.054018	.	0.054018
Rbx1	Old male kidneys	Transformed	(Intercept)	3.78285	0.0279253	3.72812	3.83759	<2.22e-16	***	2.22e-16
Rbx1	Old male kidneys	Transformed	amp1	0.0736099	0.0377191	-0.000318255	0.14754	0.0509944	.	0.0509944
Rbx1	Old male kidneys	Transformed	acr1	1.45357	0.539414	0.396335	2.5108	0.0070449	**	0.0070449
Csnk1e	Old male kidneys	Raw	(Intercept)	1.52246	0.0404837	1.44311	1.6018	<2.22e-16	***	2.22e-16
Csnk1e	Old male kidneys	Raw	main_rrr1	0.170138	0.0572526	0.0579249	0.28235	0.0029615	**	0.0029615
Csnk1e	Old male kidneys	Raw	main_sss1	-0.00812514	0.0550065	-0.115936	0.09969	0.8825698		0.88257
Csnk1e	Old male kidneys	Transformed	(Intercept)	1.52246	0.0404837	1.44311	1.6018	<2.22e-16	***	2.22e-16
Csnk1e	Old male kidneys	Transformed	amp1	0.170332	0.0573873	0.0578547	0.28281	0.0029964	**	0.0029964
Csnk1e	Old male kidneys	Transformed	acr1	-0.04772	0.322112	-0.679048	0.58361	0.8822267		0.882227
Csnk1d	Old male kidneys	Raw	(Intercept)	3.7167	0.0420907	3.63421	3.7992	<2.22e-16	***	2.22e-16
Csnk1d	Old male kidneys	Raw	main_rrr1	0.10949	0.0595252	-0.00717721	0.22616	0.06585789	.	0.0658579
Csnk1d	Old male kidneys	Raw	main_sss1	-0.211797	0.05719	-0.323887	-0.09971	0.00021273	***	0.00021273
Csnk1d	Old male kidneys	Transformed	(Intercept)	3.7167	0.0420907	3.63421	3.7992	<2.22e-16	***	2.22e-16
Csnk1d	Old male kidneys	Transformed	amp1	0.238424	0.0589612	0.122862	0.35399	5.2604e-05	***	5.2604e-05
Csnk1d	Old male kidneys	Transformed	acr1	-1.09367	0.242305	-1.56858	-0.61877	6.3727e-06	***	6.3727e-06
Btrc	Old male kidneys	Raw	(Intercept)	1.32445	0.025184	1.27509	1.37381	<2e-16	***	2e-16
Btrc	Old male kidneys	Raw	main_rrr1	-0.000840893	0.0356155	-0.0706461	0.06896	0.98116		0.98116
Btrc	Old male kidneys	Raw	main_sss1	0.00424396	0.0342183	-0.0628227	0.07131	0.90129		0.90129
Btrc	Old male kidneys	Transformed	(Intercept)	1.32445	0.025184	1.27509	1.37381	<2e-16	***	2e-16
Btrc	Old male kidneys	Transformed	amp1	0.00432646	0.0346321	-0.0635512	0.0722	0.90058		0.90058
Btrc	Old male kidneys	Transformed	acr1	1.7664	8.13905	-14.1858	17.7186	0.82819		0.82819
Creb1	Old male kidneys	Raw	(Intercept)	1.80902	0.0410827	1.7285	1.88954	<2.22e-16	***	2.22e-16
Creb1	Old male kidneys	Raw	main_rrr1	0.251334	0.0580997	0.13746	0.36521	1.5191e-05	***	1.5191e-05
Creb1	Old male kidneys	Raw	main_sss1	-0.28889	0.0558204	-0.398296	-0.17948	2.2748e-07	***	2.2748e-07
Creb1	Old male kidneys	Transformed	(Intercept)	1.80902	0.0410827	1.7285	1.88954	<2.22e-16	***	2.22e-16
Creb1	Old male kidneys	Transformed	amp1	0.382918	0.0583029	0.268647	0.49719	5.1085e-11	***	5.1085e-11
Creb1	Old male kidneys	Transformed	acr1	-0.854807	0.145222	-1.13944	-0.57018	3.9517e-09	***	3.9517e-09
Npas2	Old male kidneys	Raw	(Intercept)	1.49213	0.0623587	1.36991	1.61435	<2.22e-16	***	2.22e-16
Npas2	Old male kidneys	Raw	main_rrr1	1.35136	0.0881885	1.17851	1.52421	<2.22e-16	***	2.22e-16
Npas2	Old male kidneys	Raw	main_sss1	-0.41971	0.0847288	-0.585775	-0.25364	7.2865e-07	***	7.2865e-07
Npas2	Old male kidneys	Transformed	(Intercept)	1.49213	0.0623587	1.36991	1.61435	<2.22e-16	***	2.22e-16
Npas2	Old male kidneys	Transformed	amp1	1.41504	0.0891658	1.24028	1.5898	<2.22e-16	***	2.22e-16
Npas2	Old male kidneys	Transformed	acr1	-0.301138	0.0591502	-0.41707	-0.18521	3.5606e-07	***	3.5606e-07
Rorc	Old male kidneys	Raw	(Intercept)	3.60974	0.0453127	3.52092	3.69855	<2e-16	***	2e-16
Rorc	Old male kidneys	Raw	main_rrr1	-0.0531813	0.0640818	-0.178779	0.07242	0.4066		0.4066
Rorc	Old male kidneys	Raw	main_sss1	-0.81037	0.0615678	-0.93104	-0.6897	<2e-16	***	2e-16
Rorc	Old male kidneys	Transformed	(Intercept)	3.60974	0.0453127	3.52092	3.69855	<2.22e-16	***	2.22e-16
Rorc	Old male kidneys	Transformed	amp1	0.812113	0.0613549	0.691859	0.93237	<2.22e-16	***	2.22e-16
Rorc	Old male kidneys	Transformed	acr1	-1.63633	0.0791585	-1.79148	-1.48118	<2.22e-16	***	2.22e-16
Prkaa2	Old male kidneys	Raw	(Intercept)	3.70607	0.0842414	3.54096	3.87118	<2.22e-16	***	2.22e-16
Prkaa2	Old male kidneys	Raw	main_rrr1	0.104856	0.119135	-0.128644	0.33836	0.3787803		0.37878
Prkaa2	Old male kidneys	Raw	main_sss1	-0.363868	0.114461	-0.588209	-0.13953	0.0014781	**	0.0014781
Prkaa2	Old male kidneys	Transformed	(Intercept)	3.70607	0.0842414	3.54096	3.87118	<2.22e-16	***	2.22e-16
Prkaa2	Old male kidneys	Transformed	amp1	0.378675	0.116501	0.150337	0.60701	0.0011524	**	0.0011524
Prkaa2	Old male kidneys	Transformed	acr1	-1.29023	0.309346	-1.89653	-0.68392	3.0351e-05	***	3.0351e-05
Prkag2	Old male kidneys	Raw	(Intercept)	2.50555	0.0546825	2.39837	2.61272	<2.22e-16	***	2.22e-16
Prkag2	Old male kidneys	Raw	main_rrr1	0.181755	0.0773328	0.030186	0.33332	0.0187581	*	0.0187581
Prkag2	Old male kidneys	Raw	main_sss1	-0.235053	0.0742989	-0.380676	-0.08943	0.0015582	**	0.0015582
Prkag2	Old male kidneys	Transformed	(Intercept)	2.50555	0.0546825	2.39837	2.61272	<2.22e-16	***	2.22e-16
Prkag2	Old male kidneys	Transformed	amp1	0.297128	0.0773904	0.145446	0.44881	0.00012337	***	0.00012337
Prkag2	Old male kidneys	Transformed	acr1	-0.912579	0.249855	-1.40229	-0.42287	0.00025976	***	0.00025976
Per3	Old male kidneys	Raw	(Intercept)	1.44915	0.0572245	1.33699	1.56131	<2.22e-16	***	2.22e-16
Per3	Old male kidneys	Raw	main_rrr1	-0.477452	0.0809276	-0.636067	-0.31884	3.6408e-09	***	3.6408e-09
Per3	Old male kidneys	Raw	main_sss1	0.0593409	0.0777527	-0.0930517	0.21173	0.44534		0.44534
Per3	Old male kidneys	Transformed	(Intercept)	1.44915	0.0572245	1.33699	1.56131	<2.22e-16	***	2.22e-16
Per3	Old male kidneys	Transformed	amp1	0.481125	0.0813869	0.32161	0.64064	3.3885e-09	***	3.3885e-09
Per3	Old male kidneys	Transformed	acr1	3.01794	0.160607	2.70316	3.33272	<2.22e-16	***	2.22e-16
Clock	Old male kidneys	Raw	(Intercept)	2.21224	0.064969	2.0849	2.33958	<2.22e-16	***	2.22e-16
Clock	Old male kidneys	Raw	main_rrr1	0.407247	0.09188	0.227165	0.58733	9.3199e-06	***	9.3199e-06
Clock	Old male kidneys	Raw	main_sss1	-0.501127	0.0882754	-0.674143	-0.32811	1.3719e-08	***	1.3719e-08
Clock	Old male kidneys	Transformed	(Intercept)	2.21224	0.064969	2.0849	2.33958	<2.22e-16	***	2.22e-16
Clock	Old male kidneys	Transformed	amp1	0.645738	0.0920576	0.465309	0.82617	2.3077e-12	***	2.3077e-12
Clock	Old male kidneys	Transformed	acr1	-0.888382	0.136418	-1.15576	-0.62101	7.4049e-11	***	7.4049e-11
Prkab1	Old male kidneys	Raw	(Intercept)	3.53509	0.0286067	3.47902	3.59115	<2.22e-16	***	2.22e-16
Prkab1	Old male kidneys	Raw	main_rrr1	0.11467	0.040456	0.0353774	0.19396	0.0045908	**	0.0045908
Prkab1	Old male kidneys	Raw	main_sss1	0.0254626	0.0388689	-0.0507189	0.10164	0.5124092		0.512409
Prkab1	Old male kidneys	Transformed	(Intercept)	3.53509	0.0286067	3.47902	3.59115	<2.22e-16	***	2.22e-16
Prkab1	Old male kidneys	Transformed	amp1	0.117463	0.0399405	0.0391806	0.19574	0.0032722	**	0.0032722
Prkab1	Old male kidneys	Transformed	acr1	0.218507	0.335411	-0.438887	0.8759	0.5147502		0.51475
Cul1	Old male kidneys	Raw	(Intercept)	3.7573	0.0375835	3.68364	3.83096	<2.22e-16	***	2.22e-16
Cul1	Old male kidneys	Raw	main_rrr1	0.144756	0.0531511	0.0405818	0.24893	0.0064598	**	0.0064598
Cul1	Old male kidneys	Raw	main_sss1	-0.148848	0.051066	-0.248935	-0.04876	0.003559	**	0.003559
Cul1	Old male kidneys	Transformed	(Intercept)	3.7573	0.0375835	3.68364	3.83096	<2.22e-16	***	2.22e-16
Cul1	Old male kidneys	Transformed	amp1	0.207629	0.0534619	0.102846	0.31241	0.00010288	***	0.00010288
Cul1	Old male kidneys	Transformed	acr1	-0.799333	0.24438	-1.27831	-0.32036	0.00107221	**	0.00107221
Bhlhe40	Old male kidneys	Raw	(Intercept)	3.72482	0.0800955	3.56784	3.8818	<2e-16	***	2e-16
Bhlhe40	Old male kidneys	Raw	main_rrr1	-0.00447369	0.113272	-0.226483	0.21754	0.9685		0.9685
Bhlhe40	Old male kidneys	Raw	main_sss1	-0.111472	0.108828	-0.324772	0.10183	0.3057		0.3057
Bhlhe40	Old male kidneys	Transformed	(Intercept)	3.72482	0.0800955	3.56784	3.8818	<2e-16	***	2e-16
Bhlhe40	Old male kidneys	Transformed	amp1	0.111562	0.108593	-0.101276	0.3244	0.30426		0.30426
Bhlhe40	Old male kidneys	Transformed	acr1	-1.61091	1.01735	-3.60488	0.38306	0.11332		0.11332
Bhlhe41	Old male kidneys	Raw	(Intercept)	0.720479	0.0394483	0.643162	0.7978	<2.22e-16	***	2.22e-16
Bhlhe41	Old male kidneys	Raw	main_rrr1	-0.194214	0.0557884	-0.303557	-0.08487	0.00049905	***	0.00049905
Bhlhe41	Old male kidneys	Raw	main_sss1	0.0169038	0.0535997	-0.0881498	0.12196	0.75248058		0.752481
Bhlhe41	Old male kidneys	Transformed	(Intercept)	0.720479	0.0394483	0.643162	0.7978	<2.22e-16	***	2.22e-16
Bhlhe41	Old male kidneys	Transformed	amp1	0.194948	0.0560189	0.0851534	0.30474	0.00050132	***	0.00050132
Bhlhe41	Old male kidneys	Transformed	acr1	3.05477	0.273707	2.51832	3.59123	<2.22e-16	***	2.22e-16
Rora	Old male kidneys	Raw	(Intercept)	2.36604	0.0674726	2.2338	2.49829	<2.22e-16	***	2.22e-16
Rora	Old male kidneys	Raw	main_rrr1	0.114807	0.0954207	-0.0722141	0.30183	0.2289116		0.228912
Rora	Old male kidneys	Raw	main_sss1	-0.337268	0.0916773	-0.516952	-0.15758	0.00023428	***	0.00023428
Rora	Old male kidneys	Transformed	(Intercept)	2.36604	0.0674726	2.2338	2.49829	<2.22e-16	***	2.22e-16
Rora	Old male kidneys	Transformed	amp1	0.356273	0.0936073	0.172806	0.53974	0.00014121	***	0.00014121
Rora	Old male kidneys	Transformed	acr1	-1.2427	0.262518	-1.75722	-0.72817	2.2041e-06	***	2.2041e-06
Fbxl21	Old male kidneys	Raw	(Intercept)	0.807309	0.0269372	0.754514	0.86011	<2e-16	***	2e-16
Fbxl21	Old male kidneys	Raw	main_rrr1	-0.0505242	0.0380949	-0.125189	0.02414	0.18475		0.18475
Fbxl21	Old male kidneys	Raw	main_sss1	0.00675093	0.0366004	-0.0649845	0.07849	0.85366		0.85366
Fbxl21	Old male kidneys	Transformed	(Intercept)	0.807309	0.0269372	0.754514	0.86011	<2.22e-16	***	2.22e-16
Fbxl21	Old male kidneys	Transformed	amp1	0.0509732	0.038325	-0.0241424	0.12609	0.18351		0.18351
Fbxl21	Old male kidneys	Transformed	acr1	3.00876	0.713305	1.61071	4.40681	2.4642e-05	***	2.4642e-05
Rorb	Old male kidneys	Raw	(Intercept)	0.0908633	0.00968374	0.0718836	0.10984	<2.22e-16	***	2.22e-16
Rorb	Old male kidneys	Raw	main_rrr1	-0.0373946	0.0136949	-0.064236	-0.01055	0.0063228	**	0.0063228
Rorb	Old male kidneys	Raw	main_sss1	-0.00223833	0.0131576	-0.0280268	0.02355	0.8649182		0.864918
Rorb	Old male kidneys	Transformed	(Intercept)	0.0908633	0.00968374	0.0718836	0.10984	<2.22e-16	***	2.22e-16
Rorb	Old male kidneys	Transformed	amp1	0.0374615	0.013651	0.010706	0.06422	0.0060654	**	0.0060654
Rorb	Old male kidneys	Transformed	acr1	-3.08181	0.352444	-3.77258	-2.39103	<2.22e-16	***	2.22e-16
Skp1	Old male kidneys	Raw	(Intercept)	5.68381	0.0281253	5.62868	5.73893	<2e-16	***	2e-16
Skp1	Old male kidneys	Raw	main_rrr1	-0.0662959	0.0397752	-0.144254	0.01166	0.095561	.	0.095561
Skp1	Old male kidneys	Raw	main_sss1	-0.0481376	0.0382148	-0.123037	0.02676	0.207792		0.207792
Skp1	Old male kidneys	Transformed	(Intercept)	5.68381	0.0281253	5.62868	5.73893	<2.22e-16	***	2.22e-16
Skp1	Old male kidneys	Transformed	amp1	0.0819291	0.038248	0.00696448	0.15689	0.032189	*	0.032189
Skp1	Old male kidneys	Transformed	acr1	-2.51356	0.485093	-3.46433	-1.5628	2.1998e-07	***	2.1998e-07
Prkab2	Old male kidneys	Raw	(Intercept)	1.3928	0.0341889	1.32579	1.45981	<2.22e-16	***	2.22e-16
Prkab2	Old male kidneys	Raw	main_rrr1	0.261147	0.0483504	0.166382	0.35591	6.6216e-08	***	6.6216e-08
Prkab2	Old male kidneys	Raw	main_sss1	-0.0978716	0.0464535	-0.188919	-0.00682	0.035129	*	0.035129
Prkab2	Old male kidneys	Transformed	(Intercept)	1.3928	0.0341889	1.32579	1.45981	<2.22e-16	***	2.22e-16
Prkab2	Old male kidneys	Transformed	amp1	0.278885	0.0489326	0.182979	0.37479	1.2026e-08	***	1.2026e-08
Prkab2	Old male kidneys	Transformed	acr1	-0.358574	0.164368	-0.680729	-0.03642	0.029144	*	0.029144
Prkaa1	Old male kidneys	Raw	(Intercept)	2.71882	0.0426141	2.6353	2.80234	<2.22e-16	***	2.22e-16
Prkaa1	Old male kidneys	Raw	main_rrr1	0.210092	0.0602654	0.0919736	0.32821	0.00049011	***	0.00049011
Prkaa1	Old male kidneys	Raw	main_sss1	-0.269019	0.0579011	-0.382503	-0.15553	3.3815e-06	***	3.3815e-06
Prkaa1	Old male kidneys	Transformed	(Intercept)	2.71882	0.0426141	2.6353	2.80234	<2.22e-16	***	2.22e-16
Prkaa1	Old male kidneys	Transformed	amp1	0.341335	0.0603248	0.2231	0.45957	1.5289e-08	***	1.5289e-08
Prkaa1	Old male kidneys	Transformed	acr1	-0.907776	0.16945	-1.23989	-0.57566	8.4528e-08	***	8.4528e-08
Bmal1	Old male kidneys	Raw	(Intercept)	1.58231	0.048513	1.48723	1.67739	<2.22e-16	***	2.22e-16
Bmal1	Old male kidneys	Raw	main_rrr1	1.04841	0.0686077	0.91394	1.18288	<2.22e-16	***	2.22e-16
Bmal1	Old male kidneys	Raw	main_sss1	-0.654702	0.0659161	-0.783896	-0.52551	<2.22e-16	***	2.22e-16
Bmal1	Old male kidneys	Transformed	(Intercept)	1.58231	0.048513	1.48723	1.67739	<2.22e-16	***	2.22e-16
Bmal1	Old male kidneys	Transformed	amp1	1.23604	0.069443	1.09993	1.37215	<2.22e-16	***	2.22e-16
Bmal1	Old male kidneys	Transformed	acr1	-0.55822	0.052616	-0.661345	-0.45509	<2.22e-16	***	2.22e-16
Per2	Old male kidneys	Raw	(Intercept)	2.43429	0.098044	2.24213	2.62645	<2.22e-16	***	2.22e-16
Per2	Old male kidneys	Raw	main_rrr1	-0.260633	0.138655	-0.532392	0.01113	0.060146	.	0.060146
Per2	Old male kidneys	Raw	main_sss1	-0.708056	0.133215	-0.969154	-0.44696	1.0659e-07	***	1.0659e-07
Per2	Old male kidneys	Transformed	(Intercept)	2.43429	0.098044	2.24213	2.62645	<2.22e-16	***	2.22e-16
Per2	Old male kidneys	Transformed	amp1	0.754502	0.131467	0.496831	1.01217	9.5187e-09	***	9.5187e-09
Per2	Old male kidneys	Transformed	acr1	-1.9235	0.185969	-2.28799	-1.55901	<2.22e-16	***	2.22e-16
Nfil3	Old male kidneys	Raw	(Intercept)	2.66713	0.0752569	2.51963	2.81463	<2.22e-16	***	2.22e-16
Nfil3	Old male kidneys	Raw	main_rrr1	0.521569	0.106429	0.312971	0.73017	9.5539e-07	***	9.5539e-07
Nfil3	Old male kidneys	Raw	main_sss1	-0.356809	0.102254	-0.557223	-0.15639	0.00048404	***	0.00048404
Nfil3	Old male kidneys	Transformed	(Intercept)	2.66713	0.0752569	2.51963	2.81463	<2.22e-16	***	2.22e-16
Nfil3	Old male kidneys	Transformed	amp1	0.631939	0.107661	0.420928	0.84295	4.3652e-09	***	4.3652e-09
Nfil3	Old male kidneys	Transformed	acr1	-0.599979	0.159757	-0.913098	-0.28686	0.00017295	***	0.00017295
Dbp	Old male kidneys	Raw	(Intercept)	2.93439	0.09953	2.73932	3.12947	<2.22e-16	***	2.22e-16
Dbp	Old male kidneys	Raw	main_rrr1	-1.39801	0.140757	-1.67389	-1.12214	<2.22e-16	***	2.22e-16
Dbp	Old male kidneys	Raw	main_sss1	0.937472	0.135235	0.672416	1.20253	4.1439e-12	***	4.1439e-12
Dbp	Old male kidneys	Transformed	(Intercept)	2.93439	0.09953	2.73932	3.12947	<2.22e-16	***	2.22e-16
Dbp	Old male kidneys	Transformed	amp1	1.68324	0.142407	1.40413	1.96235	<2.22e-16	***	2.22e-16
Dbp	Old male kidneys	Transformed	acr1	2.55089	0.079309	2.39545	2.70633	<2.22e-16	***	2.22e-16
Prkag1	Old male kidneys	Raw	(Intercept)	4.25721	0.0412377	4.17639	4.33804	<2e-16	***	2e-16
Prkag1	Old male kidneys	Raw	main_rrr1	-0.0899347	0.0583189	-0.204238	0.02437	0.12304		0.12304
Prkag1	Old male kidneys	Raw	main_sss1	0.0905445	0.056031	-0.0192742	0.20036	0.1061		0.1061
Prkag1	Old male kidneys	Transformed	(Intercept)	4.25721	0.0412377	4.17639	4.33804	<2.22e-16	***	2.22e-16
Prkag1	Old male kidneys	Transformed	amp1	0.127619	0.058684	0.0126003	0.24264	0.029654	*	0.029654
Prkag1	Old male kidneys	Transformed	acr1	2.35282	0.436053	1.49817	3.20746	6.8251e-08	***	6.8251e-08
Cry2	Old male kidneys	Raw	(Intercept)	1.95512	0.0566162	1.84415	2.06608	<2.22e-16	***	2.22e-16
Cry2	Old male kidneys	Raw	main_rrr1	-0.178542	0.0800674	-0.335471	-0.02161	0.025754	*	0.025754
Cry2	Old male kidneys	Raw	main_sss1	-0.472982	0.0769263	-0.623754	-0.32221	7.8217e-10	***	7.8217e-10
Cry2	Old male kidneys	Transformed	(Intercept)	1.95512	0.0566162	1.84415	2.06608	<2.22e-16	***	2.22e-16
Cry2	Old male kidneys	Transformed	amp1	0.505558	0.0759073	0.356782	0.65433	2.7345e-11	***	2.7345e-11
Cry2	Old male kidneys	Transformed	acr1	-1.93174	0.160287	-2.2459	-1.61758	<2.22e-16	***	2.22e-16
Prkag3	Young female kidneys	Raw	(Intercept)	1.32211	0.0346879	1.25412	1.3901	<2.22e-16	***	2.22e-16
Prkag3	Young female kidneys	Raw	main_rrr1	-0.207496	0.049056	-0.303644	-0.11135	2.3394e-05	***	2.3394e-05
Prkag3	Young female kidneys	Raw	main_sss1	-0.168645	0.049056	-0.264793	-0.0725	0.00058645	***	0.00058645
Prkag3	Young female kidneys	Transformed	(Intercept)	1.32211	0.0346879	1.25412	1.3901	<2.22e-16	***	2.22e-16
Prkag3	Young female kidneys	Transformed	amp1	0.267387	0.049056	0.171238	0.36353	5.0191e-08	***	5.0191e-08
Prkag3	Young female kidneys	Transformed	acr1	-2.45912	0.183465	-2.8187	-2.09953	<2.22e-16	***	2.22e-16
Cry1	Young female kidneys	Raw	(Intercept)	2.45871	0.0472173	2.36617	2.55126	<2.22e-16	***	2.22e-16
Cry1	Young female kidneys	Raw	main_rrr1	-0.478721	0.0667754	-0.609598	-0.34784	7.5483e-13	***	7.5483e-13
Cry1	Young female kidneys	Raw	main_sss1	-0.812974	0.0667754	-0.943851	-0.6821	<2.22e-16	***	2.22e-16
Cry1	Young female kidneys	Transformed	(Intercept)	2.45871	0.0472173	2.36617	2.55126	<2.22e-16	***	2.22e-16
Cry1	Young female kidneys	Transformed	amp1	0.943451	0.0667754	0.812574	1.07433	<2.22e-16	***	2.22e-16
Cry1	Young female kidneys	Transformed	acr1	-2.10298	0.0707778	-2.2417	-1.96426	<2.22e-16	***	2.22e-16
Fbxw11	Young female kidneys	Raw	(Intercept)	4.29702	0.0155623	4.26651	4.32752	<2e-16	***	2e-16
Fbxw11	Young female kidneys	Raw	main_rrr1	0.0456788	0.0220084	0.00254316	0.08881	0.037939	*	0.037939
Fbxw11	Young female kidneys	Raw	main_sss1	0.0559542	0.0220084	0.0128186	0.09909	0.011009	*	0.011009
Fbxw11	Young female kidneys	Transformed	(Intercept)	4.29702	0.0155623	4.26651	4.32752	<2.22e-16	***	2.22e-16
Fbxw11	Young female kidneys	Transformed	amp1	0.0722318	0.0220084	0.0290961	0.11537	0.0010307	**	0.0010307
Fbxw11	Young female kidneys	Transformed	acr1	0.886159	0.304691	0.288975	1.48334	0.003633	**	0.003633
Nr1d1	Young female kidneys	Raw	(Intercept)	3.33294	0.0448904	3.24496	3.42093	<2.22e-16	***	2.22e-16
Nr1d1	Young female kidneys	Raw	main_rrr1	0.260072	0.0634846	0.135645	0.3845	4.1923e-05	***	4.1923e-05
Nr1d1	Young female kidneys	Raw	main_sss1	1.52192	0.0634846	1.3975	1.64635	<2.22e-16	***	2.22e-16
Nr1d1	Young female kidneys	Transformed	(Intercept)	3.33294	0.0448904	3.24496	3.42093	<2.22e-16	***	2.22e-16
Nr1d1	Young female kidneys	Transformed	amp1	1.54398	0.0634846	1.41956	1.66841	<2.22e-16	***	2.22e-16
Nr1d1	Young female kidneys	Transformed	acr1	1.40155	0.0411174	1.32096	1.48214	<2.22e-16	***	2.22e-16
Per1	Young female kidneys	Raw	(Intercept)	2.90264	0.050793	2.80309	3.0022	<2.22e-16	***	2.22e-16
Per1	Young female kidneys	Raw	main_rrr1	-0.601553	0.0718322	-0.742341	-0.46076	<2.22e-16	***	2.22e-16
Per1	Young female kidneys	Raw	main_sss1	0.360793	0.0718322	0.220004	0.50158	5.0945e-07	***	5.0945e-07
Per1	Young female kidneys	Transformed	(Intercept)	2.90264	0.050793	2.80309	3.0022	<2.22e-16	***	2.22e-16
Per1	Young female kidneys	Transformed	amp1	0.701454	0.0718322	0.560665	0.84224	<2.22e-16	***	2.22e-16
Per1	Young female kidneys	Transformed	acr1	2.60134	0.102405	2.40063	2.80205	<2.22e-16	***	2.22e-16
Nr1d2	Young female kidneys	Raw	(Intercept)	3.71439	0.0363997	3.64305	3.78573	<2.22e-16	***	2.22e-16
Nr1d2	Young female kidneys	Raw	main_rrr1	-0.575099	0.051477	-0.675992	-0.47421	<2.22e-16	***	2.22e-16
Nr1d2	Young female kidneys	Raw	main_sss1	0.869135	0.051477	0.768242	0.97003	<2.22e-16	***	2.22e-16
Nr1d2	Young female kidneys	Transformed	(Intercept)	3.71439	0.0363997	3.64305	3.78573	<2.22e-16	***	2.22e-16
Nr1d2	Young female kidneys	Transformed	amp1	1.04218	0.051477	0.941285	1.14307	<2.22e-16	***	2.22e-16
Nr1d2	Young female kidneys	Transformed	acr1	2.15535	0.0493936	2.05854	2.25216	<2.22e-16	***	2.22e-16
Fbxl3	Young female kidneys	Raw	(Intercept)	3.94946	0.0123572	3.92524	3.97368	<2e-16	***	2e-16
Fbxl3	Young female kidneys	Raw	main_rrr1	-0.00881224	0.0174757	-0.043064	0.02544	0.614081		0.614081
Fbxl3	Young female kidneys	Raw	main_sss1	-0.0373589	0.0174757	-0.0716107	-0.00311	0.032536	*	0.032536
Fbxl3	Young female kidneys	Transformed	(Intercept)	3.94946	0.0123572	3.92524	3.97368	<2.22e-16	***	2.22e-16
Fbxl3	Young female kidneys	Transformed	amp1	0.0383841	0.0174757	0.00413237	0.07264	0.028061	*	0.028061
Fbxl3	Young female kidneys	Transformed	acr1	-1.80244	0.455285	-2.69478	-0.9101	7.5285e-05	***	7.5285e-05
Rbx1	Young female kidneys	Raw	(Intercept)	3.66885	0.00694859	3.65524	3.68247	<2e-16	***	2e-16
Rbx1	Young female kidneys	Raw	main_rrr1	0.0216168	0.00982679	0.00235662	0.04088	0.027823	*	0.027823
Rbx1	Young female kidneys	Raw	main_sss1	0.000567631	0.00982679	-0.0186925	0.01983	0.953937		0.953937
Rbx1	Young female kidneys	Transformed	(Intercept)	3.66885	0.00694859	3.65524	3.68247	<2e-16	***	2e-16
Rbx1	Young female kidneys	Transformed	amp1	0.0216242	0.00982679	0.00236407	0.04088	0.027769	*	0.027769
Rbx1	Young female kidneys	Transformed	acr1	0.0262528	0.454434	-0.864422	0.91693	0.953932		0.953932
Csnk1e	Young female kidneys	Raw	(Intercept)	1.89564	0.014782	1.86667	1.92461	<2.22e-16	***	2.22e-16
Csnk1e	Young female kidneys	Raw	main_rrr1	-0.0722726	0.0209049	-0.113245	-0.0313	0.0005458	***	0.0005458
Csnk1e	Young female kidneys	Raw	main_sss1	0.0507995	0.0209049	0.00982665	0.09177	0.0150976	*	0.0150976
Csnk1e	Young female kidneys	Transformed	(Intercept)	1.89564	0.014782	1.86667	1.92461	<2.22e-16	***	2.22e-16
Csnk1e	Young female kidneys	Transformed	amp1	0.0883398	0.0209049	0.047367	0.12931	2.381e-05	***	2.381e-05
Csnk1e	Young female kidneys	Transformed	acr1	2.52893	0.236642	2.06512	2.99274	<2.22e-16	***	2.22e-16
Csnk1d	Young female kidneys	Raw	(Intercept)	4.14624	0.00960739	4.12741	4.16507	<2e-16	***	2e-16
Csnk1d	Young female kidneys	Raw	main_rrr1	0.000119186	0.0135869	-0.0265107	0.02675	0.993001		0.993001
Csnk1d	Young female kidneys	Raw	main_sss1	-0.0248213	0.0135869	-0.0514512	0.00181	0.067721	.	0.067721
Csnk1d	Young female kidneys	Transformed	(Intercept)	4.14624	0.00960739	4.12741	4.16507	<2.22e-16	***	2.22e-16
Csnk1d	Young female kidneys	Transformed	amp1	0.0248216	0.0135869	-0.00180823	0.05145	0.0677182	.	0.0677182
Csnk1d	Young female kidneys	Transformed	acr1	-1.56599	0.547382	-2.63884	-0.49315	0.0042247	**	0.0042247
Btrc	Young female kidneys	Raw	(Intercept)	1.65349	0.0154232	1.62326	1.68372	<2.22e-16	***	2.22e-16
Btrc	Young female kidneys	Raw	main_rrr1	-0.00709807	0.0218117	-0.0498482	0.03565	0.74486		0.74486
Btrc	Young female kidneys	Raw	main_sss1	0.0904025	0.0218117	0.0476523	0.13315	3.4029e-05	***	3.4029e-05
Btrc	Young female kidneys	Transformed	(Intercept)	1.65349	0.0154232	1.62326	1.68372	<2.22e-16	***	2.22e-16
Btrc	Young female kidneys	Transformed	amp1	0.0906807	0.0218117	0.0479306	0.13343	3.2184e-05	***	3.2184e-05
Btrc	Young female kidneys	Transformed	acr1	1.64915	0.240533	1.17772	2.12059	7.0696e-12	***	7.0696e-12
Creb1	Young female kidneys	Raw	(Intercept)	2.33437	0.0137132	2.30749	2.36125	<2e-16	***	2e-16
Creb1	Young female kidneys	Raw	main_rrr1	0.0332743	0.0193934	-0.00473607	0.07128	0.086207	.	0.086207
Creb1	Young female kidneys	Raw	main_sss1	-0.0154451	0.0193934	-0.0534554	0.02257	0.425795		0.425795
Creb1	Young female kidneys	Transformed	(Intercept)	2.33437	0.0137132	2.30749	2.36125	<2e-16	***	2e-16
Creb1	Young female kidneys	Transformed	amp1	0.0366842	0.0193934	-0.00132619	0.07469	0.058547	.	0.058547
Creb1	Young female kidneys	Transformed	acr1	-0.434578	0.528658	-1.47073	0.60157	0.411054		0.411054
Npas2	Young female kidneys	Raw	(Intercept)	1.45072	0.0409216	1.37051	1.53092	<2.22e-16	***	2.22e-16
Npas2	Young female kidneys	Raw	main_rrr1	0.956584	0.0578719	0.843157	1.07001	<2.22e-16	***	2.22e-16
Npas2	Young female kidneys	Raw	main_sss1	-0.88698	0.0578719	-1.00041	-0.77355	<2.22e-16	***	2.22e-16
Npas2	Young female kidneys	Transformed	(Intercept)	1.45072	0.0409216	1.37051	1.53092	<2.22e-16	***	2.22e-16
Npas2	Young female kidneys	Transformed	amp1	1.30453	0.0578719	1.1911	1.41795	<2.22e-16	***	2.22e-16
Npas2	Young female kidneys	Transformed	acr1	-0.747661	0.0443624	-0.83461	-0.66071	<2.22e-16	***	2.22e-16
Rorc	Young female kidneys	Raw	(Intercept)	3.86299	0.0306732	3.80287	3.92311	<2.22e-16	***	2.22e-16
Rorc	Young female kidneys	Raw	main_rrr1	-0.48378	0.0433784	-0.5688	-0.39876	<2.22e-16	***	2.22e-16
Rorc	Young female kidneys	Raw	main_sss1	-0.609894	0.0433784	-0.694914	-0.52487	<2.22e-16	***	2.22e-16
Rorc	Young female kidneys	Transformed	(Intercept)	3.86299	0.0306732	3.80287	3.92311	<2.22e-16	***	2.22e-16
Rorc	Young female kidneys	Transformed	amp1	0.778469	0.0433784	0.693448	0.86349	<2.22e-16	***	2.22e-16
Rorc	Young female kidneys	Transformed	acr1	-2.24139	0.0557228	-2.3506	-2.13217	<2.22e-16	***	2.22e-16
Prkaa2	Young female kidneys	Raw	(Intercept)	4.24862	0.0132834	4.22258	4.27465	<2e-16	***	2e-16
Prkaa2	Young female kidneys	Raw	main_rrr1	-0.0482509	0.0187855	-0.0850698	-0.01143	0.010213	*	0.010213
Prkaa2	Young female kidneys	Raw	main_sss1	0.0089261	0.0187855	-0.0278928	0.04575	0.634674		0.634674
Prkaa2	Young female kidneys	Transformed	(Intercept)	4.24862	0.0132834	4.22258	4.27465	<2.22e-16	***	2.22e-16
Prkaa2	Young female kidneys	Transformed	amp1	0.0490696	0.0187855	0.0122507	0.08589	0.0089988	**	0.0089988
Prkaa2	Young female kidneys	Transformed	acr1	2.95867	0.382834	2.20833	3.70901	1.0896e-14	***	1.0896e-14
Prkag2	Young female kidneys	Raw	(Intercept)	3.16657	0.013981	3.13917	3.19397	<2e-16	***	2e-16
Prkag2	Young female kidneys	Raw	main_rrr1	0.00928514	0.0197721	-0.0294674	0.04804	0.63863		0.63863
Prkag2	Young female kidneys	Raw	main_sss1	0.0134929	0.0197721	-0.0252597	0.05225	0.49497		0.49497
Prkag2	Young female kidneys	Transformed	(Intercept)	3.16657	0.013981	3.13917	3.19397	<2e-16	***	2e-16
Prkag2	Young female kidneys	Transformed	amp1	0.016379	0.0197721	-0.0223736	0.05513	0.40745		0.40745
Prkag2	Young female kidneys	Transformed	acr1	0.968066	1.20716	-1.39793	3.33406	0.42259		0.42259
Per3	Young female kidneys	Raw	(Intercept)	2.10963	0.0212292	2.06803	2.15124	<2.22e-16	***	2.22e-16
Per3	Young female kidneys	Raw	main_rrr1	-0.745255	0.0300226	-0.804098	-0.68641	<2.22e-16	***	2.22e-16
Per3	Young female kidneys	Raw	main_sss1	0.552507	0.0300226	0.493664	0.61135	<2.22e-16	***	2.22e-16
Per3	Young female kidneys	Transformed	(Intercept)	2.10963	0.0212292	2.06803	2.15124	<2.22e-16	***	2.22e-16
Per3	Young female kidneys	Transformed	amp1	0.927722	0.0300226	0.868879	0.98657	<2.22e-16	***	2.22e-16
Per3	Young female kidneys	Transformed	acr1	2.50364	0.0323616	2.44021	2.56707	<2.22e-16	***	2.22e-16
Clock	Young female kidneys	Raw	(Intercept)	2.86925	0.0151953	2.83947	2.89903	<2.22e-16	***	2.22e-16
Clock	Young female kidneys	Raw	main_rrr1	0.200418	0.0214894	0.1583	0.24254	<2.22e-16	***	2.22e-16
Clock	Young female kidneys	Raw	main_sss1	-0.208116	0.0214894	-0.250234	-0.166	<2.22e-16	***	2.22e-16
Clock	Young female kidneys	Transformed	(Intercept)	2.86925	0.0151953	2.83947	2.89903	<2.22e-16	***	2.22e-16
Clock	Young female kidneys	Transformed	amp1	0.288928	0.0214894	0.24681	0.33105	<2.22e-16	***	2.22e-16
Clock	Young female kidneys	Transformed	acr1	-0.804238	0.0743763	-0.950012	-0.65846	<2.22e-16	***	2.22e-16
Prkab1	Young female kidneys	Raw	(Intercept)	3.80917	0.0134434	3.78282	3.83552	<2e-16	***	2e-16
Prkab1	Young female kidneys	Raw	main_rrr1	0.027795	0.0190119	-0.00946761	0.06506	0.14375		0.14375
Prkab1	Young female kidneys	Raw	main_sss1	-0.0182973	0.0190119	-0.0555599	0.01897	0.33584		0.33584
Prkab1	Young female kidneys	Transformed	(Intercept)	3.80917	0.0134434	3.78282	3.83552	<2e-16	***	2e-16
Prkab1	Young female kidneys	Transformed	amp1	0.0332769	0.0190119	-0.00398571	0.07054	0.080063	.	0.080063
Prkab1	Young female kidneys	Transformed	acr1	-0.582183	0.571324	-1.70196	0.53759	0.3082		0.3082
Cul1	Young female kidneys	Raw	(Intercept)	4.00964	0.0068293	3.99626	4.02303	<2e-16	***	2e-16
Cul1	Young female kidneys	Raw	main_rrr1	-0.00299036	0.00965809	-0.0219199	0.01594	0.75685		0.75685
Cul1	Young female kidneys	Raw	main_sss1	-0.0147393	0.00965809	-0.0336688	0.00419	0.12698		0.12698
Cul1	Young female kidneys	Transformed	(Intercept)	4.00964	0.0068293	3.99626	4.02303	<2.22e-16	***	2.22e-16
Cul1	Young female kidneys	Transformed	amp1	0.0150396	0.00965809	-0.00388992	0.03397	0.1194227		0.119423
Cul1	Young female kidneys	Transformed	acr1	-1.77096	0.642178	-3.02961	-0.51232	0.0058201	**	0.0058201
Bhlhe40	Young female kidneys	Raw	(Intercept)	4.4677	0.0278397	4.41313	4.52226	<2.22e-16	***	2.22e-16
Bhlhe40	Young female kidneys	Raw	main_rrr1	-0.118443	0.0393713	-0.195609	-0.04128	0.0026266	**	0.0026266
Bhlhe40	Young female kidneys	Raw	main_sss1	0.193429	0.0393713	0.116262	0.2706	8.9723e-07	***	8.9723e-07
Bhlhe40	Young female kidneys	Transformed	(Intercept)	4.4677	0.0278397	4.41313	4.52226	<2.22e-16	***	2.22e-16
Bhlhe40	Young female kidneys	Transformed	amp1	0.226812	0.0393713	0.149645	0.30398	8.3702e-09	***	8.3702e-09
Bhlhe40	Young female kidneys	Transformed	acr1	2.12024	0.173586	1.78001	2.46046	<2.22e-16	***	2.22e-16
Bhlhe41	Young female kidneys	Raw	(Intercept)	1.15932	0.0303867	1.09976	1.21887	<2.22e-16	***	2.22e-16
Bhlhe41	Young female kidneys	Raw	main_rrr1	-0.271557	0.0429732	-0.355783	-0.18733	2.6288e-10	***	2.6288e-10
Bhlhe41	Young female kidneys	Raw	main_sss1	0.39337	0.0429732	0.309144	0.4776	<2.22e-16	***	2.22e-16
Bhlhe41	Young female kidneys	Transformed	(Intercept)	1.15932	0.0303867	1.09976	1.21887	<2.22e-16	***	2.22e-16
Bhlhe41	Young female kidneys	Transformed	amp1	0.478	0.0429732	0.393774	0.56223	<2.22e-16	***	2.22e-16
Bhlhe41	Young female kidneys	Transformed	acr1	2.17501	0.0899022	1.9988	2.35121	<2.22e-16	***	2.22e-16
Rora	Young female kidneys	Raw	(Intercept)	2.80712	0.01554	2.77666	2.83758	<2e-16	***	2e-16
Rora	Young female kidneys	Raw	main_rrr1	-0.197445	0.0219769	-0.240519	-0.15437	<2e-16	***	2e-16
Rora	Young female kidneys	Raw	main_sss1	-0.0119603	0.0219769	-0.0550342	0.03111	0.58629		0.58629
Rora	Young female kidneys	Transformed	(Intercept)	2.80712	0.01554	2.77666	2.83758	<2.22e-16	***	2.22e-16
Rora	Young female kidneys	Transformed	amp1	0.197807	0.0219769	0.154733	0.24088	<2.22e-16	***	2.22e-16
Rora	Young female kidneys	Transformed	acr1	-3.08109	0.111103	-3.29885	-2.86333	<2.22e-16	***	2.22e-16
Fbxl21	Young female kidneys	Raw	(Intercept)	0.959423	0.0200136	0.920197	0.99865	<2.22e-16	***	2.22e-16
Fbxl21	Young female kidneys	Raw	main_rrr1	-0.0693175	0.0283035	-0.124791	-0.01384	0.014322	*	0.014322
Fbxl21	Young female kidneys	Raw	main_sss1	0.180125	0.0283035	0.124651	0.2356	1.9649e-10	***	1.9649e-10
Fbxl21	Young female kidneys	Transformed	(Intercept)	0.959423	0.0200136	0.920197	0.99865	<2.22e-16	***	2.22e-16
Fbxl21	Young female kidneys	Transformed	amp1	0.193002	0.0283035	0.137529	0.24848	9.1655e-12	***	9.1655e-12
Fbxl21	Young female kidneys	Transformed	acr1	1.93816	0.146648	1.65073	2.22558	<2.22e-16	***	2.22e-16
Rorb	Young female kidneys	Raw	(Intercept)	0.167791	0.0082889	0.151545	0.18404	<2.22e-16	***	2.22e-16
Rorb	Young female kidneys	Raw	main_rrr1	-0.0167257	0.0117223	-0.0397009	0.00625	0.1536294		0.153629
Rorb	Young female kidneys	Raw	main_sss1	-0.0382596	0.0117223	-0.0612348	-0.01528	0.0010991	**	0.0010991
Rorb	Young female kidneys	Transformed	(Intercept)	0.167791	0.0082889	0.151545	0.18404	<2.22e-16	***	2.22e-16
Rorb	Young female kidneys	Transformed	amp1	0.0417558	0.0117223	0.0187806	0.06473	0.00036791	***	0.00036791
Rorb	Young female kidneys	Transformed	acr1	-1.98292	0.280734	-2.53315	-1.43269	1.6253e-12	***	1.6253e-12
Skp1	Young female kidneys	Raw	(Intercept)	5.64432	0.00685478	5.63088	5.65775	<2.22e-16	***	2.22e-16
Skp1	Young female kidneys	Raw	main_rrr1	0.00522288	0.00969412	-0.0137773	0.02422	0.59005		0.59005
Skp1	Young female kidneys	Raw	main_sss1	-0.0468363	0.00969412	-0.0658365	-0.02784	1.3556e-06	***	1.3556e-06
Skp1	Young female kidneys	Transformed	(Intercept)	5.64432	0.00685478	5.63088	5.65775	<2.22e-16	***	2.22e-16
Skp1	Young female kidneys	Transformed	amp1	0.0471267	0.00969412	0.0281265	0.06613	1.1658e-06	***	1.1658e-06
Skp1	Young female kidneys	Transformed	acr1	-1.45974	0.205704	-1.86291	-1.05657	1.2811e-12	***	1.2811e-12
Prkab2	Young female kidneys	Raw	(Intercept)	1.70913	0.0157691	1.67823	1.74004	<2.22e-16	***	2.22e-16
Prkab2	Young female kidneys	Raw	main_rrr1	-0.013827	0.0223009	-0.057536	0.02988	0.5352464		0.535246
Prkab2	Young female kidneys	Raw	main_sss1	0.0752995	0.0223009	0.0315905	0.11901	0.00073409	***	0.00073409
Prkab2	Young female kidneys	Transformed	(Intercept)	1.70913	0.0157691	1.67823	1.74004	<2.22e-16	***	2.22e-16
Prkab2	Young female kidneys	Transformed	amp1	0.0765585	0.0223009	0.0328495	0.12027	0.000597	***	0.000597
Prkab2	Young female kidneys	Transformed	acr1	1.7524	0.291293	1.18148	2.32332	1.7884e-09	***	1.7884e-09
Prkaa1	Young female kidneys	Raw	(Intercept)	3.23254	0.00949545	3.21393	3.25115	<2.22e-16	***	2.22e-16
Prkaa1	Young female kidneys	Raw	main_rrr1	0.0101051	0.0134286	-0.0162145	0.03642	0.4517465		0.451746
Prkaa1	Young female kidneys	Raw	main_sss1	-0.0491716	0.0134286	-0.0754911	-0.02285	0.00025054	***	0.00025054
Prkaa1	Young female kidneys	Transformed	(Intercept)	3.23254	0.00949545	3.21393	3.25115	<2.22e-16	***	2.22e-16
Prkaa1	Young female kidneys	Transformed	amp1	0.0501992	0.0134286	0.0238796	0.07652	0.00018532	***	0.00018532
Prkaa1	Young female kidneys	Transformed	acr1	-1.36811	0.267506	-1.89241	-0.84381	3.1488e-07	***	3.1488e-07
Bmal1	Young female kidneys	Raw	(Intercept)	1.70264	0.0319144	1.64009	1.76519	<2.22e-16	***	2.22e-16
Bmal1	Young female kidneys	Raw	main_rrr1	0.733875	0.0451338	0.645414	0.82234	<2.22e-16	***	2.22e-16
Bmal1	Young female kidneys	Raw	main_sss1	-1.00043	0.0451338	-1.0889	-0.91197	<2.22e-16	***	2.22e-16
Bmal1	Young female kidneys	Transformed	(Intercept)	1.70264	0.0319144	1.64009	1.76519	<2.22e-16	***	2.22e-16
Bmal1	Young female kidneys	Transformed	amp1	1.24074	0.0451338	1.15228	1.3292	<2.22e-16	***	2.22e-16
Bmal1	Young female kidneys	Transformed	acr1	-0.937903	0.0363765	-1.0092	-0.86661	<2.22e-16	***	2.22e-16
Per2	Young female kidneys	Raw	(Intercept)	2.99079	0.0352281	2.92174	3.05983	<2e-16	***	2e-16
Per2	Young female kidneys	Raw	main_rrr1	-0.793062	0.0498201	-0.890708	-0.69542	<2e-16	***	2e-16
Per2	Young female kidneys	Raw	main_sss1	0.111885	0.0498201	0.0142399	0.20953	0.024717	*	0.024717
Per2	Young female kidneys	Transformed	(Intercept)	2.99079	0.0352281	2.92174	3.05983	<2.22e-16	***	2.22e-16
Per2	Young female kidneys	Transformed	amp1	0.800916	0.0498201	0.70327	0.89856	<2.22e-16	***	2.22e-16
Per2	Young female kidneys	Transformed	acr1	3.00144	0.0622039	2.87952	3.12335	<2.22e-16	***	2.22e-16
Nfil3	Young female kidneys	Raw	(Intercept)	3.09337	0.0330971	3.0285	3.15824	<2.22e-16	***	2.22e-16
Nfil3	Young female kidneys	Raw	main_rrr1	0.190937	0.0468063	0.0991985	0.28268	4.5171e-05	***	4.5171e-05
Nfil3	Young female kidneys	Raw	main_sss1	-0.620318	0.0468063	-0.712057	-0.52858	<2.22e-16	***	2.22e-16
Nfil3	Young female kidneys	Transformed	(Intercept)	3.09337	0.0330971	3.0285	3.15824	<2.22e-16	***	2.22e-16
Nfil3	Young female kidneys	Transformed	amp1	0.649039	0.0468063	0.5573	0.74078	<2.22e-16	***	2.22e-16
Nfil3	Young female kidneys	Transformed	acr1	-1.27219	0.0721164	-1.41354	-1.13085	<2.22e-16	***	2.22e-16
Dbp	Young female kidneys	Raw	(Intercept)	3.26905	0.0545579	3.16212	3.37599	<2.22e-16	***	2.22e-16
Dbp	Young female kidneys	Raw	main_rrr1	-0.881689	0.0771565	-1.03291	-0.73047	<2.22e-16	***	2.22e-16
Dbp	Young female kidneys	Raw	main_sss1	1.60413	0.0771565	1.4529	1.75535	<2.22e-16	***	2.22e-16
Dbp	Young female kidneys	Transformed	(Intercept)	3.26905	0.0545579	3.16212	3.37599	<2.22e-16	***	2.22e-16
Dbp	Young female kidneys	Transformed	amp1	1.83046	0.0771565	1.67924	1.98169	<2.22e-16	***	2.22e-16
Dbp	Young female kidneys	Transformed	acr1	2.07336	0.0421513	1.99075	2.15598	<2.22e-16	***	2.22e-16
Prkag1	Young female kidneys	Raw	(Intercept)	4.25761	0.0163056	4.22565	4.28956	<2e-16	***	2e-16
Prkag1	Young female kidneys	Raw	main_rrr1	0.0316617	0.0230596	-0.0135343	0.07686	0.16974		0.16974
Prkag1	Young female kidneys	Raw	main_sss1	-0.00365918	0.0230596	-0.0488552	0.04154	0.87392		0.87392
Prkag1	Young female kidneys	Transformed	(Intercept)	4.25761	0.0163056	4.22565	4.28956	<2e-16	***	2e-16
Prkag1	Young female kidneys	Transformed	amp1	0.0318725	0.0230596	-0.0133236	0.07707	0.16692		0.16692
Prkag1	Young female kidneys	Transformed	acr1	-0.115061	0.723497	-1.53309	1.30297	0.87364		0.87364
Cry2	Young female kidneys	Raw	(Intercept)	2.57403	0.0200635	2.53471	2.61335	<2e-16	***	2e-16
Cry2	Young female kidneys	Raw	main_rrr1	-0.461048	0.028374	-0.51666	-0.40544	<2e-16	***	2e-16
Cry2	Young female kidneys	Raw	main_sss1	0.00528033	0.028374	-0.0503318	0.06089	0.85237		0.85237
Cry2	Young female kidneys	Transformed	(Intercept)	2.57403	0.0200635	2.53471	2.61335	<2.22e-16	***	2.22e-16
Cry2	Young female kidneys	Transformed	amp1	0.461079	0.028374	0.405466	0.51669	<2.22e-16	***	2.22e-16
Cry2	Young female kidneys	Transformed	acr1	3.13014	0.0615384	3.00953	3.25075	<2.22e-16	***	2.22e-16
Prkag3	Old female kidneys	Raw	(Intercept)	1.62344	0.0372765	1.55038	1.6965	<2.22e-16	***	2.22e-16
Prkag3	Old female kidneys	Raw	main_rrr1	-0.358271	0.0524265	-0.461025	-0.25552	8.2708e-12	***	8.2708e-12
Prkag3	Old female kidneys	Raw	main_sss1	-0.460409	0.0524265	-0.563163	-0.35765	<2.22e-16	***	2.22e-16
Prkag3	Old female kidneys	Transformed	(Intercept)	1.62344	0.0372765	1.55038	1.6965	<2.22e-16	***	2.22e-16
Prkag3	Old female kidneys	Transformed	amp1	0.583382	0.053682	0.478167	0.6886	<2.22e-16	***	2.22e-16
Prkag3	Old female kidneys	Transformed	acr1	-2.23208	0.0876617	-2.40389	-2.06026	<2.22e-16	***	2.22e-16
Cry1	Old female kidneys	Raw	(Intercept)	2.44533	0.0598598	2.328	2.56265	<2.22e-16	***	2.22e-16
Cry1	Old female kidneys	Raw	main_rrr1	-0.460726	0.0841881	-0.625731	-0.29572	4.4354e-08	***	4.4354e-08
Cry1	Old female kidneys	Raw	main_sss1	-1.1436	0.0841881	-1.3086	-0.97859	<2.22e-16	***	2.22e-16
Cry1	Old female kidneys	Transformed	(Intercept)	2.44533	0.0598598	2.328	2.56265	<2.22e-16	***	2.22e-16
Cry1	Old female kidneys	Transformed	amp1	1.23291	0.0856347	1.06507	1.40076	<2.22e-16	***	2.22e-16
Cry1	Old female kidneys	Transformed	acr1	-1.95378	0.06709	-2.08527	-1.82228	<2.22e-16	***	2.22e-16
Fbxw11	Old female kidneys	Raw	(Intercept)	4.34651	0.0217898	4.3038	4.38922	<2e-16	***	2e-16
Fbxw11	Old female kidneys	Raw	main_rrr1	0.000535714	0.0306456	-0.0595286	0.0606	0.98605		0.98605
Fbxw11	Old female kidneys	Raw	main_sss1	-0.0442429	0.0306456	-0.104307	0.01582	0.14883		0.14883
Fbxw11	Old female kidneys	Transformed	(Intercept)	4.34651	0.0217898	4.3038	4.38922	<2e-16	***	2e-16
Fbxw11	Old female kidneys	Transformed	amp1	0.0442461	0.0306271	-0.0157819	0.10427	0.14855		0.14855
Fbxw11	Old female kidneys	Transformed	acr1	-1.55869	0.693037	-2.91702	-0.20036	0.024508	*	0.024508
Nr1d1	Old female kidneys	Raw	(Intercept)	3.34918	0.0567463	3.23796	3.4604	<2e-16	***	2e-16
Nr1d1	Old female kidneys	Raw	main_rrr1	0.172691	0.0798092	0.0162679	0.32911	0.03048	*	0.03048
Nr1d1	Old female kidneys	Raw	main_sss1	1.48954	0.0798092	1.33311	1.64596	<2e-16	***	2e-16
Nr1d1	Old female kidneys	Transformed	(Intercept)	3.34918	0.0567463	3.23796	3.4604	<2.22e-16	***	2.22e-16
Nr1d1	Old female kidneys	Transformed	amp1	1.49951	0.0802644	1.3422	1.65683	<2.22e-16	***	2.22e-16
Nr1d1	Old female kidneys	Transformed	acr1	1.45538	0.0529181	1.35166	1.55909	<2.22e-16	***	2.22e-16
Per1	Old female kidneys	Raw	(Intercept)	2.92435	0.0649007	2.79715	3.05155	<2.22e-16	***	2.22e-16
Per1	Old female kidneys	Raw	main_rrr1	-0.543049	0.0912778	-0.72195	-0.36415	2.6912e-09	***	2.6912e-09
Per1	Old female kidneys	Raw	main_sss1	-0.0774298	0.0912778	-0.256331	0.10147	0.39628		0.39628
Per1	Old female kidneys	Transformed	(Intercept)	2.92435	0.0649007	2.79715	3.05155	<2.22e-16	***	2.22e-16
Per1	Old female kidneys	Transformed	amp1	0.548541	0.0919134	0.368394	0.72869	2.4015e-09	***	2.4015e-09
Per1	Old female kidneys	Transformed	acr1	-2.99996	0.165234	-3.32382	-2.67611	<2.22e-16	***	2.22e-16
Nr1d2	Old female kidneys	Raw	(Intercept)	3.60692	0.0400948	3.52833	3.6855	<2.22e-16	***	2.22e-16
Nr1d2	Old female kidneys	Raw	main_rrr1	-0.442185	0.0563902	-0.552707	-0.33166	4.4514e-15	***	4.4514e-15
Nr1d2	Old female kidneys	Raw	main_sss1	1.02553	0.0563902	0.915006	1.13605	<2.22e-16	***	2.22e-16
Nr1d2	Old female kidneys	Transformed	(Intercept)	3.60692	0.0400948	3.52833	3.6855	<2.22e-16	***	2.22e-16
Nr1d2	Old female kidneys	Transformed	amp1	1.1168	0.0553556	1.0083	1.22529	<2.22e-16	***	2.22e-16
Nr1d2	Old female kidneys	Transformed	acr1	1.97789	0.0514025	1.87714	2.07863	<2.22e-16	***	2.22e-16
Fbxl3	Old female kidneys	Raw	(Intercept)	3.84962	0.0142876	3.82162	3.87762	<2.22e-16	***	2.22e-16
Fbxl3	Old female kidneys	Raw	main_rrr1	0.0524894	0.0200944	0.0131051	0.09187	0.0089978	**	0.0089978
Fbxl3	Old female kidneys	Raw	main_sss1	0.0735869	0.0200944	0.0342025	0.11297	0.0002502	***	0.0002502
Fbxl3	Old female kidneys	Transformed	(Intercept)	3.84962	0.0142876	3.82162	3.87762	<2.22e-16	***	2.22e-16
Fbxl3	Old female kidneys	Transformed	amp1	0.090389	0.020564	0.0500844	0.13069	1.1051e-05	***	1.1051e-05
Fbxl3	Old female kidneys	Transformed	acr1	0.951201	0.216992	0.525904	1.3765	1.1675e-05	***	1.1675e-05
Rbx1	Old female kidneys	Raw	(Intercept)	3.69182	0.0103949	3.67144	3.71219	<2e-16	***	2e-16
Rbx1	Old female kidneys	Raw	main_rrr1	0.00296084	0.0146196	-0.0256931	0.03161	0.83951		0.83951
Rbx1	Old female kidneys	Raw	main_sss1	-0.021815	0.0146196	-0.050469	0.00684	0.13565		0.13565
Rbx1	Old female kidneys	Transformed	(Intercept)	3.69182	0.0103949	3.67144	3.71219	<2e-16	***	2e-16
Rbx1	Old female kidneys	Transformed	amp1	0.022015	0.0145219	-0.00644736	0.05048	0.129522		0.129522
Rbx1	Old female kidneys	Transformed	acr1	-1.4359	0.668486	-2.7461	-0.12569	0.031715	*	0.031715
Csnk1e	Old female kidneys	Raw	(Intercept)	1.96201	0.0246142	1.91376	2.01025	<2.22e-16	***	2.22e-16
Csnk1e	Old female kidneys	Raw	main_rrr1	-0.166538	0.0346179	-0.234387	-0.09869	1.5038e-06	***	1.5038e-06
Csnk1e	Old female kidneys	Raw	main_sss1	-0.134141	0.0346179	-0.201991	-0.06629	0.00010667	***	0.00010667
Csnk1e	Old female kidneys	Transformed	(Intercept)	1.96201	0.0246142	1.91376	2.01025	<2.22e-16	***	2.22e-16
Csnk1e	Old female kidneys	Transformed	amp1	0.213842	0.0354534	0.144355	0.28333	1.623e-09	***	1.623e-09
Csnk1e	Old female kidneys	Transformed	acr1	-2.46353	0.157881	-2.77297	-2.15408	<2.22e-16	***	2.22e-16
Csnk1d	Old female kidneys	Raw	(Intercept)	4.23807	0.025849	4.18741	4.28874	<2.22e-16	***	2.22e-16
Csnk1d	Old female kidneys	Raw	main_rrr1	-0.0984332	0.0363545	-0.169687	-0.02718	0.0067773	**	0.0067773
Csnk1d	Old female kidneys	Raw	main_sss1	-0.183335	0.0363545	-0.254588	-0.11208	4.5836e-07	***	4.5836e-07
Csnk1d	Old female kidneys	Transformed	(Intercept)	4.23807	0.025849	4.18741	4.28874	<2.22e-16	***	2.22e-16
Csnk1d	Old female kidneys	Transformed	amp1	0.208088	0.0371044	0.135365	0.28081	2.0445e-08	***	2.0445e-08
Csnk1d	Old female kidneys	Transformed	acr1	-2.06353	0.171028	-2.39874	-1.72832	<2.22e-16	***	2.22e-16
Btrc	Old female kidneys	Raw	(Intercept)	1.68838	0.0236031	1.64212	1.73464	<2e-16	***	2e-16
Btrc	Old female kidneys	Raw	main_rrr1	-0.0439094	0.0331958	-0.108972	0.02115	0.18592		0.18592
Btrc	Old female kidneys	Raw	main_sss1	-0.0103446	0.0331958	-0.0754072	0.05472	0.75533		0.75533
Btrc	Old female kidneys	Transformed	(Intercept)	1.68838	0.0236031	1.64212	1.73464	<2.22e-16	***	2.22e-16
Btrc	Old female kidneys	Transformed	amp1	0.0451115	0.0335643	-0.0206733	0.1109	0.17894		0.17894
Btrc	Old female kidneys	Transformed	acr1	-2.91022	0.727604	-4.3363	-1.48414	6.3414e-05	***	6.3414e-05
Creb1	Old female kidneys	Raw	(Intercept)	2.1859	0.0249696	2.13696	2.23484	<2e-16	***	2e-16
Creb1	Old female kidneys	Raw	main_rrr1	0.0402665	0.0351178	-0.0285631	0.1091	0.25154		0.25154
Creb1	Old female kidneys	Raw	main_sss1	-0.011437	0.0351178	-0.0802666	0.05739	0.74467		0.74467
Creb1	Old female kidneys	Transformed	(Intercept)	2.1859	0.0249696	2.13696	2.23484	<2e-16	***	2e-16
Creb1	Old female kidneys	Transformed	amp1	0.0418593	0.0346532	-0.0260598	0.10978	0.22707		0.22707
Creb1	Old female kidneys	Transformed	acr1	-0.276744	0.849902	-1.94252	1.38903	0.74471		0.74471
Npas2	Old female kidneys	Raw	(Intercept)	1.56863	0.0650722	1.44109	1.69617	<2.22e-16	***	2.22e-16
Npas2	Old female kidneys	Raw	main_rrr1	0.812687	0.091519	0.633313	0.99206	<2.22e-16	***	2.22e-16
Npas2	Old female kidneys	Raw	main_sss1	-1.13139	0.091519	-1.31077	-0.95202	<2.22e-16	***	2.22e-16
Npas2	Old female kidneys	Transformed	(Intercept)	1.56863	0.0650722	1.44109	1.69617	<2.22e-16	***	2.22e-16
Npas2	Old female kidneys	Transformed	amp1	1.39302	0.0893245	1.21795	1.5681	<2.22e-16	***	2.22e-16
Npas2	Old female kidneys	Transformed	acr1	-0.94789	0.0672366	-1.07967	-0.81611	<2.22e-16	***	2.22e-16
Rorc	Old female kidneys	Raw	(Intercept)	3.97107	0.0405511	3.89159	4.05055	<2.22e-16	***	2.22e-16
Rorc	Old female kidneys	Raw	main_rrr1	-0.412723	0.0570319	-0.524504	-0.30094	4.597e-13	***	4.597e-13
Rorc	Old female kidneys	Raw	main_sss1	-0.89183	0.0570319	-1.00361	-0.78005	<2.22e-16	***	2.22e-16
Rorc	Old female kidneys	Transformed	(Intercept)	3.97107	0.0405511	3.89159	4.05055	<2.22e-16	***	2.22e-16
Rorc	Old female kidneys	Transformed	amp1	0.982701	0.0581086	0.86881	1.09659	<2.22e-16	***	2.22e-16
Rorc	Old female kidneys	Transformed	acr1	-2.00423	0.0569191	-2.11579	-1.89267	<2.22e-16	***	2.22e-16
Prkaa2	Old female kidneys	Raw	(Intercept)	4.10901	0.0316927	4.04689	4.17112	<2e-16	***	2e-16
Prkaa2	Old female kidneys	Raw	main_rrr1	0.0266491	0.0445733	-0.060713	0.11401	0.54993		0.54993
Prkaa2	Old female kidneys	Raw	main_sss1	0.0527676	0.0445733	-0.0345946	0.14013	0.23648		0.23648
Prkaa2	Old female kidneys	Transformed	(Intercept)	4.10901	0.0316927	4.04689	4.17112	<2e-16	***	2e-16
Prkaa2	Old female kidneys	Transformed	amp1	0.0591151	0.0454613	-0.0299875	0.14822	0.19349		0.19349
Prkaa2	Old female kidneys	Transformed	acr1	1.10313	0.738684	-0.34466	2.55093	0.13534		0.13534
Prkag2	Old female kidneys	Raw	(Intercept)	3.27428	0.014574	3.24571	3.30284	<2e-16	***	2e-16
Prkag2	Old female kidneys	Raw	main_rrr1	0.0171064	0.0204972	-0.0230674	0.05728	0.403959		0.403959
Prkag2	Old female kidneys	Raw	main_sss1	-0.0474598	0.0204972	-0.0876335	-0.00729	0.020589	*	0.020589
Prkag2	Old female kidneys	Transformed	(Intercept)	3.27428	0.014574	3.24571	3.30284	<2.22e-16	***	2.22e-16
Prkag2	Old female kidneys	Transformed	amp1	0.0504486	0.0201676	0.0109208	0.08998	0.012368	*	0.012368
Prkag2	Old female kidneys	Transformed	acr1	-1.22485	0.412728	-2.03378	-0.41592	0.0030004	**	0.0030004
Per3	Old female kidneys	Raw	(Intercept)	2.11282	0.0408699	2.03272	2.19292	<2.22e-16	***	2.22e-16
Per3	Old female kidneys	Raw	main_rrr1	-0.652503	0.0574804	-0.765162	-0.53984	<2.22e-16	***	2.22e-16
Per3	Old female kidneys	Raw	main_sss1	0.450217	0.0574804	0.337558	0.56288	4.781e-15	***	4.781e-15
Per3	Old female kidneys	Transformed	(Intercept)	2.11282	0.0408699	2.03272	2.19292	<2.22e-16	***	2.22e-16
Per3	Old female kidneys	Transformed	amp1	0.792752	0.0561208	0.682757	0.90275	<2.22e-16	***	2.22e-16
Per3	Old female kidneys	Transformed	acr1	2.53762	0.0741827	2.39222	2.68302	<2.22e-16	***	2.22e-16
Clock	Old female kidneys	Raw	(Intercept)	2.75716	0.0232827	2.71153	2.8028	<2.22e-16	***	2.22e-16
Clock	Old female kidneys	Raw	main_rrr1	0.212687	0.0327453	0.148508	0.27687	8.2922e-11	***	8.2922e-11
Clock	Old female kidneys	Raw	main_sss1	-0.185484	0.0327453	-0.249664	-0.1213	1.4749e-08	***	1.4749e-08
Clock	Old female kidneys	Transformed	(Intercept)	2.75716	0.0232827	2.71153	2.8028	<2.22e-16	***	2.22e-16
Clock	Old female kidneys	Transformed	amp1	0.282206	0.0319239	0.219636	0.34478	<2.22e-16	***	2.22e-16
Clock	Old female kidneys	Transformed	acr1	-0.717185	0.118872	-0.95017	-0.4842	1.6071e-09	***	1.6071e-09
Prkab1	Old female kidneys	Raw	(Intercept)	3.96557	0.0292412	3.90826	4.02288	<2.22e-16	***	2.22e-16
Prkab1	Old female kidneys	Raw	main_rrr1	-0.0668034	0.0411255	-0.147408	0.0138	0.1042944		0.104294
Prkab1	Old female kidneys	Raw	main_sss1	-0.11821	0.0411255	-0.198814	-0.03761	0.0040483	**	0.0040483
Prkab1	Old female kidneys	Transformed	(Intercept)	3.96557	0.0292412	3.90826	4.02288	<2.22e-16	***	2.22e-16
Prkab1	Old female kidneys	Transformed	amp1	0.13578	0.041997	0.0534677	0.21809	0.0012246	**	0.0012246
Prkab1	Old female kidneys	Transformed	acr1	-2.08518	0.296325	-2.66596	-1.50439	1.967e-12	***	1.967e-12
Cul1	Old female kidneys	Raw	(Intercept)	4.01777	0.0104091	3.99737	4.03818	<2e-16	***	2e-16
Cul1	Old female kidneys	Raw	main_rrr1	0.0144872	0.0146396	-0.0142059	0.04318	0.32237		0.32237
Cul1	Old female kidneys	Raw	main_sss1	0.0148292	0.0146396	-0.0138639	0.04352	0.31108		0.31108
Cul1	Old female kidneys	Transformed	(Intercept)	4.01777	0.0104091	3.99737	4.03818	<2e-16	***	2e-16
Cul1	Old female kidneys	Transformed	amp1	0.0207313	0.0150011	-0.00867024	0.05013	0.16698		0.16698
Cul1	Old female kidneys	Transformed	acr1	0.797063	0.688285	-0.551951	2.14608	0.24685		0.24685
Bhlhe40	Old female kidneys	Raw	(Intercept)	4.49981	0.0383213	4.42471	4.57492	<2.22e-16	***	2.22e-16
Bhlhe40	Old female kidneys	Raw	main_rrr1	-0.256506	0.0538959	-0.36214	-0.15087	1.9429e-06	***	1.9429e-06
Bhlhe40	Old female kidneys	Raw	main_sss1	-0.0731881	0.0538959	-0.178822	0.03245	0.17448		0.17448
Bhlhe40	Old female kidneys	Transformed	(Intercept)	4.49981	0.0383213	4.42471	4.57492	<2.22e-16	***	2.22e-16
Bhlhe40	Old female kidneys	Transformed	amp1	0.266743	0.0546023	0.159724	0.37376	1.0333e-06	***	1.0333e-06
Bhlhe40	Old female kidneys	Transformed	acr1	-2.86365	0.199369	-3.25441	-2.4729	<2.22e-16	***	2.22e-16
Bhlhe41	Old female kidneys	Raw	(Intercept)	1.23874	0.0265362	1.18673	1.29075	<2.22e-16	***	2.22e-16
Bhlhe41	Old female kidneys	Raw	main_rrr1	-0.270216	0.037321	-0.343363	-0.19707	4.4768e-13	***	4.4768e-13
Bhlhe41	Old female kidneys	Raw	main_sss1	0.359451	0.037321	0.286303	0.4326	<2.22e-16	***	2.22e-16
Bhlhe41	Old female kidneys	Transformed	(Intercept)	1.23874	0.0265362	1.18673	1.29075	<2.22e-16	***	2.22e-16
Bhlhe41	Old female kidneys	Transformed	amp1	0.44969	0.0364137	0.378321	0.52106	<2.22e-16	***	2.22e-16
Bhlhe41	Old female kidneys	Transformed	acr1	2.21541	0.0849625	2.04889	2.38194	<2.22e-16	***	2.22e-16
Rora	Old female kidneys	Raw	(Intercept)	2.74274	0.040465	2.66343	2.82205	<2e-16	***	2e-16
Rora	Old female kidneys	Raw	main_rrr1	-0.0821885	0.0569109	-0.193732	0.02935	0.14869		0.14869
Rora	Old female kidneys	Raw	main_sss1	-0.0064515	0.0569109	-0.117995	0.10509	0.90974		0.90974
Rora	Old female kidneys	Transformed	(Intercept)	2.74274	0.040465	2.66343	2.82205	<2.22e-16	***	2.22e-16
Rora	Old female kidneys	Transformed	amp1	0.0824414	0.0571324	-0.0295361	0.19442	0.14902		0.14902
Rora	Old female kidneys	Transformed	acr1	-3.06326	0.687621	-4.41097	-1.71554	8.3948e-06	***	8.3948e-06
Fbxl21	Old female kidneys	Raw	(Intercept)	0.961427	0.021861	0.91858	1.00427	<2e-16	***	2e-16
Fbxl21	Old female kidneys	Raw	main_rrr1	-0.0740417	0.0307459	-0.134302	-0.01378	0.016032	*	0.016032
Fbxl21	Old female kidneys	Raw	main_sss1	0.0830152	0.0307459	0.0227544	0.14328	0.006933	**	0.006933
Fbxl21	Old female kidneys	Transformed	(Intercept)	0.961427	0.021861	0.91858	1.00427	<2.22e-16	***	2.22e-16
Fbxl21	Old female kidneys	Transformed	amp1	0.111237	0.0299725	0.0524921	0.16998	0.00020619	***	0.00020619
Fbxl21	Old female kidneys	Transformed	acr1	2.29912	0.283181	1.7441	2.85415	4.704e-16	***	4.704e-16
Rorb	Old female kidneys	Raw	(Intercept)	0.110683	0.00941089	0.0922381	0.12913	<2e-16	***	2e-16
Rorb	Old female kidneys	Raw	main_rrr1	0.0124949	0.0132357	-0.0134465	0.03844	0.34515		0.34515
Rorb	Old female kidneys	Raw	main_sss1	-0.0181385	0.0132357	-0.0440799	0.0078	0.17056		0.17056
Rorb	Old female kidneys	Transformed	(Intercept)	0.110683	0.00941089	0.0922381	0.12913	<2e-16	***	2e-16
Rorb	Old female kidneys	Transformed	amp1	0.0220256	0.0129228	-0.00330264	0.04735	0.088307	.	0.088307
Rorb	Old female kidneys	Transformed	acr1	-0.967583	0.614799	-2.17257	0.2374	0.115529		0.115529
Skp1	Old female kidneys	Raw	(Intercept)	5.59646	0.0225798	5.5522	5.64071	<2e-16	***	2e-16
Skp1	Old female kidneys	Raw	main_rrr1	0.0495198	0.0317568	-0.0127223	0.11176	0.11891		0.11891
Skp1	Old female kidneys	Raw	main_sss1	0.00953259	0.0317568	-0.0527096	0.07177	0.76404		0.76404
Skp1	Old female kidneys	Transformed	(Intercept)	5.59646	0.0225798	5.5522	5.64071	<2e-16	***	2e-16
Skp1	Old female kidneys	Transformed	amp1	0.050429	0.0320502	-0.0123881	0.11325	0.11562		0.11562
Skp1	Old female kidneys	Transformed	acr1	0.190174	0.62386	-1.03257	1.41292	0.76049		0.76049
Prkab2	Old female kidneys	Raw	(Intercept)	1.72773	0.0202711	1.688	1.76746	<2e-16	***	2e-16
Prkab2	Old female kidneys	Raw	main_rrr1	-0.0541299	0.0285097	-0.110008	0.00175	0.05761	.	0.05761
Prkab2	Old female kidneys	Raw	main_sss1	-0.00417935	0.0285097	-0.0600573	0.0517	0.88345		0.88345
Prkab2	Old female kidneys	Transformed	(Intercept)	1.72773	0.0202711	1.688	1.76746	<2.22e-16	***	2.22e-16
Prkab2	Old female kidneys	Transformed	amp1	0.054291	0.0286189	-0.00180095	0.11038	0.057823	.	0.057823
Prkab2	Old female kidneys	Transformed	acr1	-3.06454	0.523108	-4.08981	-2.03926	4.6756e-09	***	4.6756e-09
Prkaa1	Old female kidneys	Raw	(Intercept)	3.12619	0.024343	3.07848	3.1739	<2e-16	***	2e-16
Prkaa1	Old female kidneys	Raw	main_rrr1	0.0637742	0.0342365	-0.00332813	0.13088	0.062497	.	0.062497
Prkaa1	Old female kidneys	Raw	main_sss1	0.0200126	0.0342365	-0.0470898	0.08711	0.558858		0.558858
Prkaa1	Old female kidneys	Transformed	(Intercept)	3.12619	0.024343	3.07848	3.1739	<2e-16	***	2e-16
Prkaa1	Old female kidneys	Transformed	amp1	0.0668405	0.0347221	-0.00121355	0.13489	0.054228	.	0.054228
Prkaa1	Old female kidneys	Transformed	acr1	0.304072	0.504843	-0.685402	1.29355	0.546968		0.546968
Bmal1	Old female kidneys	Raw	(Intercept)	1.74514	0.0364742	1.67365	1.81663	<2.22e-16	***	2.22e-16
Bmal1	Old female kidneys	Raw	main_rrr1	0.622372	0.0512982	0.52183	0.72291	<2.22e-16	***	2.22e-16
Bmal1	Old female kidneys	Raw	main_sss1	-1.1255	0.0512982	-1.22605	-1.02496	<2.22e-16	***	2.22e-16
Bmal1	Old female kidneys	Transformed	(Intercept)	1.74514	0.0364742	1.67365	1.81663	<2.22e-16	***	2.22e-16
Bmal1	Old female kidneys	Transformed	amp1	1.28612	0.0502002	1.18773	1.38451	<2.22e-16	***	2.22e-16
Bmal1	Old female kidneys	Transformed	acr1	-1.06567	0.0407217	-1.14549	-0.98586	<2.22e-16	***	2.22e-16
Per2	Old female kidneys	Raw	(Intercept)	3.03488	0.0503968	2.9361	3.13365	<2.22e-16	***	2.22e-16
Per2	Old female kidneys	Raw	main_rrr1	-0.819321	0.0708792	-0.958242	-0.6804	<2.22e-16	***	2.22e-16
Per2	Old female kidneys	Raw	main_sss1	-0.347727	0.0708792	-0.486648	-0.20881	9.2992e-07	***	9.2992e-07
Per2	Old female kidneys	Transformed	(Intercept)	3.03488	0.0503968	2.9361	3.13365	<2.22e-16	***	2.22e-16
Per2	Old female kidneys	Transformed	amp1	0.890057	0.0721424	0.748661	1.03145	<2.22e-16	***	2.22e-16
Per2	Old female kidneys	Transformed	acr1	-2.74022	0.0781894	-2.89347	-2.58697	<2.22e-16	***	2.22e-16
Nfil3	Old female kidneys	Raw	(Intercept)	3.04292	0.0340784	2.97612	3.10971	<2e-16	***	2e-16
Nfil3	Old female kidneys	Raw	main_rrr1	0.0437079	0.0479286	-0.0502304	0.13765	0.3618		0.3618
Nfil3	Old female kidneys	Raw	main_sss1	-0.962275	0.0479286	-1.05621	-0.86834	<2e-16	***	2e-16
Nfil3	Old female kidneys	Transformed	(Intercept)	3.04292	0.0340784	2.97612	3.10971	<2.22e-16	***	2.22e-16
Nfil3	Old female kidneys	Transformed	amp1	0.963267	0.0478198	0.869542	1.05699	<2.22e-16	***	2.22e-16
Nfil3	Old female kidneys	Transformed	acr1	-1.52541	0.0498689	-1.62315	-1.42766	<2.22e-16	***	2.22e-16
Dbp	Old female kidneys	Raw	(Intercept)	3.3522	0.0529218	3.24848	3.45593	<2.22e-16	***	2.22e-16
Dbp	Old female kidneys	Raw	main_rrr1	-0.824628	0.0744304	-0.970509	-0.67875	<2.22e-16	***	2.22e-16
Dbp	Old female kidneys	Raw	main_sss1	1.58864	0.0744304	1.44276	1.73452	<2.22e-16	***	2.22e-16
Dbp	Old female kidneys	Transformed	(Intercept)	3.3522	0.0529218	3.24848	3.45593	<2.22e-16	***	2.22e-16
Dbp	Old female kidneys	Transformed	amp1	1.78991	0.0728928	1.64704	1.93278	<2.22e-16	***	2.22e-16
Dbp	Old female kidneys	Transformed	acr1	2.04959	0.042425	1.96644	2.13274	<2.22e-16	***	2.22e-16
Prkag1	Old female kidneys	Raw	(Intercept)	4.36243	0.0276117	4.30831	4.41655	<2.22e-16	***	2.22e-16
Prkag1	Old female kidneys	Raw	main_rrr1	-0.109302	0.0388336	-0.185415	-0.03319	0.0048834	**	0.0048834
Prkag1	Old female kidneys	Raw	main_sss1	-0.102083	0.0388336	-0.178196	-0.02597	0.0085705	**	0.0085705
Prkag1	Old female kidneys	Transformed	(Intercept)	4.36243	0.0276117	4.30831	4.41655	<2.22e-16	***	2.22e-16
Prkag1	Old female kidneys	Transformed	amp1	0.149559	0.0397904	0.0715712	0.22755	0.00017082	***	0.00017082
Prkag1	Old female kidneys	Transformed	acr1	-2.39033	0.253095	-2.88639	-1.89427	<2.22e-16	***	2.22e-16
Cry2	Old female kidneys	Raw	(Intercept)	2.74137	0.0392323	2.66448	2.81826	<2.22e-16	***	2.22e-16
Cry2	Old female kidneys	Raw	main_rrr1	-0.355525	0.0551772	-0.46367	-0.24738	1.1687e-10	***	1.1687e-10
Cry2	Old female kidneys	Raw	main_sss1	-0.235111	0.0551772	-0.343256	-0.12697	2.035e-05	***	2.035e-05
Cry2	Old female kidneys	Transformed	(Intercept)	2.74137	0.0392323	2.66448	2.81826	<2.22e-16	***	2.22e-16
Cry2	Old female kidneys	Transformed	amp1	0.426234	0.0564322	0.315629	0.53684	4.2529e-14	***	4.2529e-14
Cry2	Old female kidneys	Transformed	acr1	-2.55731	0.12644	-2.80513	-2.30949	<2.22e-16	***	2.22e-16

## Sheet: S2 Table
Supplemental Table 2: DHARMa residual check for circadian clock genes in whole kidneys
Gene	Cohort	DHARMa_uniform_p	DHARMa_dispersion_p	DHARMa_outlier_p	DHARMa_quantile_p	DHARMa_any_fail
Prkag3	Young Male Kidneys	0.996592	0.76	1	0.318716	FALSE
Cry1	Young Male Kidneys	0.859975	0.84	1	0.00041404	TRUE
Fbxw11	Young Male Kidneys	0.586844	0.84	0.200686	0.844651	FALSE
Nr1d1	Young Male Kidneys	0.899645	0.84	1	8.23692e-05	TRUE
Per1	Young Male Kidneys	0.743672	0.84	1	0.202685	FALSE
Nr1d2	Young Male Kidneys	0.657953	0.84	0.200686	5.48823e-06	TRUE
Fbxl3	Young Male Kidneys	0.914689	0.84	1	0.0173435	TRUE
Rbx1	Young Male Kidneys	0.86799	0.84	1	0.336792	FALSE
Csnk1e	Young Male Kidneys	0.829248	0.84	0.200686	0.138141	FALSE
Csnk1d	Young Male Kidneys	0.746136	0.84	1	0.315362	FALSE
Btrc	Young Male Kidneys	0.970922	0.84	1	0.467194	FALSE
Creb1	Young Male Kidneys	0.780056	0.84	1	0.0798679	FALSE
Npas2	Young Male Kidneys	0.35099	0.84	1	0.104929	FALSE
Rorc	Young Male Kidneys	0.683418	0.84	1	0.000376629	TRUE
Prkaa2	Young Male Kidneys	0.642653	0.84	1	0.216397	FALSE
Prkag2	Young Male Kidneys	0.756477	0.84	1	0.627867	FALSE
Per3	Young Male Kidneys	0.983577	0.84	1	0.438725	FALSE
Clock	Young Male Kidneys	0.748596	0.84	1	0.311078	FALSE
Prkab1	Young Male Kidneys	0.493809	0.84	1	0.405726	FALSE
Cul1	Young Male Kidneys	0.936898	0.84	1	0.00926709	TRUE
Bhlhe40	Young Male Kidneys	0.982407	0.84	1	0.497281	FALSE
Bhlhe41	Young Male Kidneys	0.675789	0.84	1	0	TRUE
Rora	Young Male Kidneys	0.979232	0.84	1	0.269158	FALSE
Fbxl21	Young Male Kidneys	0.657794	0.84	1	0.238488	FALSE
Rorb	Young Male Kidneys	0.554384	0.84	1	0.0732272	FALSE
Skp1	Young Male Kidneys	0.668149	0.84	1	0.0352934	TRUE
Prkab2	Young Male Kidneys	0.936898	0.84	1	0.436806	FALSE
Prkaa1	Young Male Kidneys	0.919423	0.84	1	0.20766	FALSE
Bmal1	Young Male Kidneys	0.887102	0.84	1	0.347352	FALSE
Per2	Young Male Kidneys	0.873115	0.84	1	1.66146e-05	TRUE
Nfil3	Young Male Kidneys	0.492564	0.84	1	0.10919	FALSE
Dbp	Young Male Kidneys	0.922499	0.84	1	0.881345	FALSE
Prkag1	Young Male Kidneys	0.971756	0.84	1	0.45867	FALSE
Cry2	Young Male Kidneys	0.957638	0.84	1	0.479857	FALSE
Prkag3	Old Make Kidneys	0.942682	0.712	1	0.389669	FALSE
Cry1	Old Make Kidneys	0.776363	0.84	0.18127	0.548123	FALSE
Fbxw11	Old Make Kidneys	0.61036	0.84	1	0.358582	FALSE
Nr1d1	Old Make Kidneys	0.889606	0.84	1	0.500275	FALSE
Per1	Old Make Kidneys	0.975318	0.84	1	0.047399	TRUE
Nr1d2	Old Make Kidneys	0.836745	0.84	0.18127	0.221558	FALSE
Fbxl3	Old Make Kidneys	0.420931	0.84	0.18127	0.234918	FALSE
Rbx1	Old Make Kidneys	0.864283	0.84	1	0.0350419	TRUE
Csnk1e	Old Make Kidneys	0.61036	0.84	1	0.220289	FALSE
Csnk1d	Old Make Kidneys	0.420931	0.84	1	0.0225108	TRUE
Btrc	Old Make Kidneys	0.365721	0.84	1	0.040032	TRUE
Creb1	Old Make Kidneys	0.878232	0.84	1	0.381115	FALSE
Npas2	Old Make Kidneys	0.61036	0.84	0.18127	0.767779	FALSE
Rorc	Old Make Kidneys	0.997192	0.84	1	0.150926	FALSE
Prkaa2	Old Make Kidneys	0.74422	0.84	1	0.0292957	TRUE
Prkag2	Old Make Kidneys	0.644019	0.84	1	0.237036	FALSE
Per3	Old Make Kidneys	0.433342	0.84	1	0.0326051	TRUE
Clock	Old Make Kidneys	0.694261	0.84	1	0.0176817	TRUE
Prkab1	Old Make Kidneys	0.851639	0.84	1	0.501551	FALSE
Cul1	Old Make Kidneys	0.480636	0.84	1	0.440102	FALSE
Bhlhe40	Old Make Kidneys	0.249175	0.84	0.18127	0.10313	FALSE
Bhlhe41	Old Make Kidneys	0.74422	0.84	1	0.198441	FALSE
Rora	Old Make Kidneys	0.35012	0.84	0.18127	0.0274882	TRUE
Fbxl21	Old Make Kidneys	0.889606	0.84	0.18127	0.180448	FALSE
Rorb	Old Make Kidneys	0.544142	0.84	0.18127	0.00127032	TRUE
Skp1	Old Make Kidneys	0.980882	0.84	1	0.543655	FALSE
Prkab2	Old Make Kidneys	0.963945	0.84	1	0.0525	FALSE
Prkaa1	Old Make Kidneys	0.807323	0.84	1	0.141183	FALSE
Bmal1	Old Make Kidneys	0.339928	0.84	0.18127	0.199986	FALSE
Per2	Old Make Kidneys	0.999489	0.84	1	0.281065	FALSE
Nfil3	Old Make Kidneys	0.889606	0.84	0.18127	0.00465082	TRUE
Dbp	Old Make Kidneys	0.836745	0.84	0.18127	0	TRUE
Prkag1	Old Make Kidneys	0.864283	0.84	1	0.488849	FALSE
Cry2	Old Make Kidneys	0.660332	0.84	1	0.00431258	TRUE
Prkag3	Young Female Kidneys	0.508068	0.792	0.225859	0.568459	FALSE
Cry1	Young Female Kidneys	0.208045	0.792	1	0	TRUE
Fbxw11	Young Female Kidneys	0.979571	0.792	1	0.680413	FALSE
Nr1d1	Young Female Kidneys	0.961689	0.792	1	0.511171	FALSE
Per1	Young Female Kidneys	0.625572	0.792	1	0.000113373	TRUE
Nr1d2	Young Female Kidneys	0.604201	0.792	1	0	TRUE
Fbxl3	Young Female Kidneys	0.527408	0.792	1	0.459875	FALSE
Rbx1	Young Female Kidneys	0.994276	0.792	0.225859	0.837247	FALSE
Csnk1e	Young Female Kidneys	0.926888	0.792	1	0.147124	FALSE
Csnk1d	Young Female Kidneys	0.875791	0.792	1	0.0407341	TRUE
Btrc	Young Female Kidneys	0.999685	0.792	1	0.52279	FALSE
Creb1	Young Female Kidneys	0.584472	0.792	0.225859	0.0765306	FALSE
Npas2	Young Female Kidneys	0.491544	0.792	1	0	TRUE
Rorc	Young Female Kidneys	0.253074	0.792	1	0	TRUE
Prkaa2	Young Female Kidneys	0.942393	0.792	0.225859	0.0680097	FALSE
Prkag2	Young Female Kidneys	0.722913	0.792	0.225859	0.47881	FALSE
Per3	Young Female Kidneys	0.913905	0.792	0.225859	0.639458	FALSE
Clock	Young Female Kidneys	0.762148	0.792	0.225859	0.0095704	TRUE
Prkab1	Young Female Kidneys	0.651794	0.792	1	0.0608392	FALSE
Cul1	Young Female Kidneys	0.922687	0.792	1	0.569309	FALSE
Bhlhe40	Young Female Kidneys	0.967068	0.792	1	0.0077027	TRUE
Bhlhe41	Young Female Kidneys	0.898173	0.792	1	0.00361746	TRUE
Rora	Young Female Kidneys	0.866641	0.792	1	0.487823	FALSE
Fbxl21	Young Female Kidneys	0.989172	0.792	1	0.0194348	TRUE
Rorb	Young Female Kidneys	0.601833	0.792	0.225859	0.0252745	TRUE
Skp1	Young Female Kidneys	0.585317	0.792	1	0.0382517	TRUE
Prkab2	Young Female Kidneys	0.361142	0.792	1	0.0102019	TRUE
Prkaa1	Young Female Kidneys	0.450493	0.792	1	0.449765	FALSE
Bmal1	Young Female Kidneys	0.429636	0.792	1	0	TRUE
Per2	Young Female Kidneys	0.942118	0.792	1	0.305321	FALSE
Nfil3	Young Female Kidneys	0.893195	0.792	1	0.721045	FALSE
Dbp	Young Female Kidneys	0.849473	0.792	0.225859	0.0880558	FALSE
Prkag1	Young Female Kidneys	0.673252	0.792	0.225859	0.138953	FALSE
Cry2	Young Female Kidneys	0.80421	0.792	1	0.000314438	TRUE
Prkag3	Old Female Kidneys	0.755897	0.872	1	0.288351	FALSE
Cry1	Old Female Kidneys	0.663826	0.872	1	5.18e-06	TRUE
Fbxw11	Old Female Kidneys	0.986815	0.872	1	0.580664	FALSE
Nr1d1	Old Female Kidneys	0.931294	0.872	1	0.0851538	FALSE
Per1	Old Female Kidneys	0.94755	0.872	1	0.587496	FALSE
Nr1d2	Old Female Kidneys	0.565866	0.872	1	0	TRUE
Fbxl3	Old Female Kidneys	0.803098	0.872	1	0.0846574	FALSE
Rbx1	Old Female Kidneys	0.971501	0.872	1	0.0148251	TRUE
Csnk1e	Old Female Kidneys	0.937711	0.872	1	0.0578982	FALSE
Csnk1d	Old Female Kidneys	0.396074	0.872	1	0.0303678	TRUE
Btrc	Old Female Kidneys	0.457382	0.872	1	0.00453248	TRUE
Creb1	Old Female Kidneys	0.871757	0.872	1	0.341922	FALSE
Npas2	Old Female Kidneys	0.936315	0.872	0.194266	0.0195169	TRUE
Rorc	Old Female Kidneys	0.738363	0.872	1	0.00288926	TRUE
Prkaa2	Old Female Kidneys	0.987784	0.872	1	0.50716	FALSE
Prkag2	Old Female Kidneys	0.597818	0.872	1	0.169273	FALSE
Per3	Old Female Kidneys	0.670356	0.872	1	0.0370244	TRUE
Clock	Old Female Kidneys	0.340876	0.872	1	0.0354653	TRUE
Prkab1	Old Female Kidneys	0.57222	0.872	1	0.37314	FALSE
Cul1	Old Female Kidneys	0.763329	0.872	1	0.580324	FALSE
Bhlhe40	Old Female Kidneys	0.886643	0.872	1	0.350377	FALSE
Bhlhe41	Old Female Kidneys	0.369918	0.872	1	-1.75e-09	TRUE
Rora	Old Female Kidneys	0.608996	0.872	0.194266	0.010226	TRUE
Fbxl21	Old Female Kidneys	0.436771	0.872	1	0.025028	TRUE
Rorb	Old Female Kidneys	0.37506	0.872	1	0.984163	FALSE
Skp1	Old Female Kidneys	0.296519	0.872	0.194266	0.00060039	TRUE
Prkab2	Old Female Kidneys	0.535688	0.872	0.194266	0.00229833	TRUE
Prkaa1	Old Female Kidneys	0.988018	0.872	1	0.320219	FALSE
Bmal1	Old Female Kidneys	0.336159	0.872	1	0.0293594	TRUE
Per2	Old Female Kidneys	0.539429	0.872	1	0.0645755	FALSE
Nfil3	Old Female Kidneys	0.866998	0.872	1	0.402089	FALSE
Dbp	Old Female Kidneys	0.667762	0.872	1	0.511363	FALSE
Prkag1	Old Female Kidneys	0.645521	0.872	1	0.153776	FALSE
Cry2	Old Female Kidneys	0.624937	0.872	0.194266	0.532967	FALSE

## Sheet: S3 Table
Supplemental Table 3. Cosinor results for senescence-associated genes from whole kidney RNA-Seq
Gene	Cohort	Model	Coefficient	Estimate	Std_Error	Lower_CI	Upper_CI	P_Value	Signif	P_Value_numeric
Acvr1b	Young male kidneys	Raw	(Intercept)	2.86631	0.0377519	2.79232	2.94031	<2e-16	***	2e-16
Acvr1b	Young male kidneys	Raw	main_rrr1	0.04031	0.053526	-0.0645991	0.14522	0.4514		0.4514
Acvr1b	Young male kidneys	Raw	main_sss1	0.0212296	0.0533893	-0.0834115	0.12587	0.6909		0.6909
Acvr1b	Young male kidneys	Transformed	(Intercept)	2.86631	0.0377519	2.79232	2.94031	<2e-16	***	2e-16
Acvr1b	Young male kidneys	Transformed	amp1	0.0455586	0.0518952	-0.0561541	0.14727	0.38		0.38
Acvr1b	Young male kidneys	Transformed	acr1	0.484746	1.20671	-1.88035	2.84984	0.6879		0.6879
Mmp14	Young male kidneys	Raw	(Intercept)	0.892512	0.0228695	0.847689	0.93734	<2.22e-16	***	2.22e-16
Mmp14	Young male kidneys	Raw	main_rrr1	0.118353	0.0324251	0.0548008	0.1819	0.0002622	***	0.0002622
Mmp14	Young male kidneys	Raw	main_sss1	0.126855	0.0323423	0.063465	0.19024	8.7724e-05	***	8.7724e-05
Mmp14	Young male kidneys	Transformed	(Intercept)	0.892512	0.0228695	0.847689	0.93734	<2.22e-16	***	2.22e-16
Mmp14	Young male kidneys	Transformed	amp1	0.173492	0.0312026	0.112336	0.23465	2.6949e-08	***	2.6949e-08
Mmp14	Young male kidneys	Transformed	acr1	0.820056	0.193226	0.441339	1.19877	2.1955e-05	***	2.1955e-05
Ccl3	Young male kidneys	Raw	(Intercept)	0.143579	0.0251506	0.0942844	0.19287	1.138e-08	***	1.138e-08
Ccl3	Young male kidneys	Raw	main_rrr1	0.0110761	0.0356594	-0.058815	0.08097	0.7561		0.7561
Ccl3	Young male kidneys	Raw	main_sss1	0.0171837	0.0355683	-0.0525289	0.0869	0.62901		0.62901
Ccl3	Young male kidneys	Transformed	(Intercept)	0.143579	0.0251506	0.0942844	0.19287	1.138e-08	***	1.138e-08
Ccl3	Young male kidneys	Transformed	amp1	0.0204441	0.0344135	-0.0470051	0.08789	0.55246		0.55246
Ccl3	Young male kidneys	Transformed	acr1	0.998245	1.79882	-2.52737	4.52386	0.57893		0.57893
Timp1	Young male kidneys	Raw	(Intercept)	0.640489	0.0632832	0.516456	0.76452	<2e-16	***	2e-16
Timp1	Young male kidneys	Raw	main_rrr1	0.209345	0.0897252	0.0334871	0.3852	0.019639	*	0.019639
Timp1	Young male kidneys	Raw	main_sss1	-0.158154	0.089496	-0.333563	0.01725	0.077201	.	0.077201
Timp1	Young male kidneys	Transformed	(Intercept)	0.640489	0.0632832	0.516456	0.76452	<2.22e-16	***	2.22e-16
Timp1	Young male kidneys	Transformed	amp1	0.26237	0.092676	0.0807286	0.44401	0.0046396	**	0.0046396
Timp1	Young male kidneys	Transformed	acr1	-0.646993	0.329446	-1.29269	-0.00129	0.0495438	*	0.0495438
Angptl4	Young male kidneys	Raw	(Intercept)	3.0018	0.0659228	2.87259	3.131	<2.22e-16	***	2.22e-16
Angptl4	Young male kidneys	Raw	main_rrr1	-0.166954	0.0934677	-0.350147	0.01624	0.0740639	.	0.0740639
Angptl4	Young male kidneys	Raw	main_sss1	-0.242671	0.0932289	-0.425397	-0.05995	0.0092422	**	0.0092422
Angptl4	Young male kidneys	Transformed	(Intercept)	3.0018	0.0659228	2.87259	3.131	<2.22e-16	***	2.22e-16
Angptl4	Young male kidneys	Transformed	amp1	0.294555	0.0901287	0.117907	0.4712	0.0010825	**	0.0010825
Angptl4	Young male kidneys	Transformed	acr1	-2.17341	0.327479	-2.81526	-1.53156	3.2057e-11	***	3.2057e-11
Axl	Young male kidneys	Raw	(Intercept)	2.33178	0.0239496	2.28484	2.37872	<2e-16	***	2e-16
Axl	Young male kidneys	Raw	main_rrr1	-0.0050965	0.0339565	-0.0716501	0.06146	0.88069		0.88069
Axl	Young male kidneys	Raw	main_sss1	0.0456469	0.0338698	-0.0207367	0.11203	0.17775		0.17775
Axl	Young male kidneys	Transformed	(Intercept)	2.33178	0.0239496	2.28484	2.37872	<2e-16	***	2e-16
Axl	Young male kidneys	Transformed	amp1	0.0459306	0.034138	-0.0209786	0.11284	0.17848		0.17848
Axl	Young male kidneys	Transformed	acr1	1.68199	0.733432	0.244486	3.11949	0.02183	*	0.02183
Tgfb1	Young male kidneys	Raw	(Intercept)	1.81842	0.0240794	1.77123	1.86562	<2.22e-16	***	2.22e-16
Tgfb1	Young male kidneys	Raw	main_rrr1	-0.0291967	0.0341407	-0.0961112	0.03772	0.3924462		0.392446
Tgfb1	Young male kidneys	Raw	main_sss1	0.101705	0.0340534	0.0349615	0.16845	0.0028207	**	0.0028207
Tgfb1	Young male kidneys	Transformed	(Intercept)	1.81842	0.0240794	1.77123	1.86562	<2.22e-16	***	2.22e-16
Tgfb1	Young male kidneys	Transformed	amp1	0.105813	0.0347023	0.0377975	0.17383	0.0022948	**	0.0022948
Tgfb1	Young male kidneys	Transformed	acr1	1.85035	0.316416	1.23019	2.47052	4.9799e-09	***	4.9799e-09
Pgf	Young male kidneys	Raw	(Intercept)	0.264104	0.0168769	0.231026	0.29718	<2.22e-16	***	2.22e-16
Pgf	Young male kidneys	Raw	main_rrr1	-0.00538961	0.0239286	-0.0522888	0.04151	0.821795		0.821795
Pgf	Young male kidneys	Raw	main_sss1	-0.0718576	0.0238675	-0.118637	-0.02508	0.0026065	**	0.0026065
Pgf	Young male kidneys	Transformed	(Intercept)	0.264104	0.0168769	0.231026	0.29718	<2.22e-16	***	2.22e-16
Pgf	Young male kidneys	Transformed	amp1	0.0720595	0.0237397	0.0255305	0.11859	0.0024022	**	0.0024022
Pgf	Young male kidneys	Transformed	acr1	-1.64566	0.333827	-2.29995	-0.99137	8.2366e-07	***	8.2366e-07
Ccl24	Young male kidneys	Raw	(Intercept)	0.156739	0.0249579	0.107823	0.20566	3.3822e-10	***	3.3822e-10
Ccl24	Young male kidneys	Raw	main_rrr1	-0.00819339	0.0353861	-0.0775489	0.06116	0.8168933		0.816893
Ccl24	Young male kidneys	Raw	main_sss1	-0.114913	0.0352957	-0.184091	-0.04573	0.0011311	**	0.0011311
Ccl24	Young male kidneys	Transformed	(Intercept)	0.156739	0.0249579	0.107823	0.20566	3.3822e-10	***	3.3822e-10
Ccl24	Young male kidneys	Transformed	amp1	0.115205	0.035116	0.0463785	0.18403	0.0010355	**	0.0010355
Ccl24	Young male kidneys	Transformed	acr1	-1.64198	0.308708	-2.24703	-1.03692	1.0441e-07	***	1.0441e-07
Ptbp1	Young male kidneys	Raw	(Intercept)	4.18676	0.0262636	4.13528	4.23824	<2e-16	***	2e-16
Ptbp1	Young male kidneys	Raw	main_rrr1	0.0263243	0.0372375	-0.0466598	0.09931	0.47961		0.47961
Ptbp1	Young male kidneys	Raw	main_sss1	-0.0309355	0.0371423	-0.103733	0.04186	0.40491		0.40491
Ptbp1	Young male kidneys	Transformed	(Intercept)	4.18676	0.0262636	4.13528	4.23824	<2e-16	***	2e-16
Ptbp1	Young male kidneys	Transformed	amp1	0.0406199	0.0384746	-0.0347889	0.11603	0.29108		0.29108
Ptbp1	Young male kidneys	Transformed	acr1	-0.865756	0.882802	-2.59602	0.8645	0.32674		0.32674
Sod2	Young male kidneys	Raw	(Intercept)	4.32438	0.0117959	4.30126	4.3475	<2.22e-16	***	2.22e-16
Sod2	Young male kidneys	Raw	main_rrr1	-0.044401	0.0167246	-0.0771806	-0.01162	0.0079347	**	0.0079347
Sod2	Young male kidneys	Raw	main_sss1	-0.015271	0.0166819	-0.0479669	0.01742	0.3599676		0.359968
Sod2	Young male kidneys	Transformed	(Intercept)	4.32438	0.0117959	4.30126	4.3475	<2.22e-16	***	2.22e-16
Sod2	Young male kidneys	Transformed	amp1	0.0469537	0.0163484	0.0149114	0.079	0.004078	**	0.004078
Sod2	Young male kidneys	Transformed	acr1	-2.81033	0.363138	-3.52207	-2.0986	1.0018e-14	***	1.0018e-14
Ctnnb1	Young male kidneys	Raw	(Intercept)	5.08394	0.0321019	5.02102	5.14686	<2e-16	***	2e-16
Ctnnb1	Young male kidneys	Raw	main_rrr1	0.105064	0.0455153	0.0158562	0.19427	0.020981	*	0.020981
Ctnnb1	Young male kidneys	Raw	main_sss1	0.00112105	0.045399	-0.0878594	0.0901	0.9803		0.9803
Ctnnb1	Young male kidneys	Transformed	(Intercept)	5.08394	0.0321019	5.02102	5.14686	<2e-16	***	2e-16
Ctnnb1	Young male kidneys	Transformed	amp1	0.10507	0.0454806	0.0159302	0.19421	0.020876	*	0.020876
Ctnnb1	Young male kidneys	Transformed	acr1	0.0106698	0.432412	-0.836843	0.85818	0.980314		0.980314
Ccl8	Young male kidneys	Raw	(Intercept)	1.32648	0.0656895	1.19773	1.45523	<2e-16	***	2e-16
Ccl8	Young male kidneys	Raw	main_rrr1	0.0162887	0.0931369	-0.166256	0.19883	0.861166		0.861166
Ccl8	Young male kidneys	Raw	main_sss1	-0.177163	0.092899	-0.359242	0.00492	0.056514	.	0.056514
Ccl8	Young male kidneys	Transformed	(Intercept)	1.32648	0.0656895	1.19773	1.45523	<2.22e-16	***	2.22e-16
Ccl8	Young male kidneys	Transformed	amp1	0.177911	0.0935071	-0.00535985	0.36118	0.057087	.	0.057087
Ccl8	Young male kidneys	Transformed	acr1	-1.47911	0.520072	-2.49843	-0.45979	0.0044544	**	0.0044544
Wnt2	Young male kidneys	Raw	(Intercept)	0.360842	0.0209743	0.319733	0.40195	<2e-16	***	2e-16
Wnt2	Young male kidneys	Raw	main_rrr1	0.0460393	0.0297381	-0.0122462	0.10432	0.12158		0.12158
Wnt2	Young male kidneys	Raw	main_sss1	-0.00633939	0.0296621	-0.0644761	0.0518	0.83077		0.83077
Wnt2	Young male kidneys	Transformed	(Intercept)	0.360842	0.0209743	0.319733	0.40195	<2e-16	***	2e-16
Wnt2	Young male kidneys	Transformed	amp1	0.0464738	0.0300223	-0.012369	0.10532	0.12163		0.12163
Wnt2	Young male kidneys	Transformed	acr1	-0.136834	0.632064	-1.37566	1.10199	0.82861		0.82861
Csf1	Young male kidneys	Raw	(Intercept)	1.34667	0.0274106	1.29295	1.40039	<2e-16	***	2e-16
Csf1	Young male kidneys	Raw	main_rrr1	-0.0285151	0.0388637	-0.104687	0.04766	0.46312		0.46312
Csf1	Young male kidneys	Raw	main_sss1	0.0401191	0.0387644	-0.0358578	0.1161	0.30069		0.30069
Csf1	Young male kidneys	Transformed	(Intercept)	1.34667	0.0274106	1.29295	1.40039	<2.22e-16	***	2.22e-16
Csf1	Young male kidneys	Transformed	amp1	0.0492204	0.0400893	-0.0293532	0.12779	0.2195338		0.219534
Csf1	Young male kidneys	Transformed	acr1	2.18871	0.761787	0.695634	3.68178	0.0040643	**	0.0040643
Itga2	Young male kidneys	Raw	(Intercept)	0.582566	0.0409727	0.502262	0.66287	<2e-16	***	2e-16
Itga2	Young male kidneys	Raw	main_rrr1	-0.107536	0.0580925	-0.221395	0.00632	0.064152	.	0.064152
Itga2	Young male kidneys	Raw	main_sss1	-0.0830855	0.0579441	-0.196654	0.03048	0.151604		0.151604
Itga2	Young male kidneys	Transformed	(Intercept)	0.582566	0.0409727	0.502262	0.66287	<2.22e-16	***	2.22e-16
Itga2	Young male kidneys	Transformed	amp1	0.135894	0.0559915	0.0261529	0.24564	0.015222	*	0.015222
Itga2	Young male kidneys	Transformed	acr1	-2.48377	0.441348	-3.34879	-1.61874	1.8265e-08	***	1.8265e-08
Il10	Young male kidneys	Raw	(Intercept)	0.020515	0.00701997	0.00675615	0.03427	0.0034736	**	0.0034736
Il10	Young male kidneys	Raw	main_rrr1	0.0120736	0.00995316	-0.00743427	0.03158	0.2251151		0.225115
Il10	Young male kidneys	Raw	main_sss1	0.0290126	0.00992774	0.00955461	0.04847	0.0034737	**	0.0034737
Il10	Young male kidneys	Transformed	(Intercept)	0.020515	0.00701997	0.00675615	0.03427	0.00347365	**	0.00347365
Il10	Young male kidneys	Transformed	amp1	0.0314246	0.00967546	0.012461	0.05039	0.00116276	**	0.00116276
Il10	Young male kidneys	Transformed	acr1	1.17645	0.324541	0.540357	1.81254	0.00028902	***	0.00028902
Timp2	Young male kidneys	Raw	(Intercept)	3.23899	0.0325112	3.17527	3.30271	<2e-16	***	2e-16
Timp2	Young male kidneys	Raw	main_rrr1	-0.0350935	0.0460955	-0.125439	0.05525	0.44646		0.44646
Timp2	Young male kidneys	Raw	main_sss1	-0.025619	0.0459777	-0.115734	0.0645	0.57739		0.57739
Timp2	Young male kidneys	Transformed	(Intercept)	3.23899	0.0325112	3.17527	3.30271	<2e-16	***	2e-16
Timp2	Young male kidneys	Transformed	amp1	0.0434498	0.0444575	-0.0436853	0.13058	0.3284		0.3284
Timp2	Young male kidneys	Transformed	acr1	-2.511	1.09467	-4.65652	-0.36548	0.0218	*	0.0218
Igfbp4	Young male kidneys	Raw	(Intercept)	6.01722	0.021171	5.97573	6.05872	<2.22e-16	***	2.22e-16
Igfbp4	Young male kidneys	Raw	main_rrr1	-0.201477	0.030017	-0.26031	-0.14264	1.9184e-11	***	1.9184e-11
Igfbp4	Young male kidneys	Raw	main_sss1	-0.0703829	0.0299403	-0.129065	-0.0117	0.018735	*	0.018735
Igfbp4	Young male kidneys	Transformed	(Intercept)	6.01722	0.021171	5.97573	6.05872	<2.22e-16	***	2.22e-16
Igfbp4	Young male kidneys	Transformed	amp1	0.213417	0.0293334	0.155925	0.27091	3.4495e-13	***	3.4495e-13
Igfbp4	Young male kidneys	Transformed	acr1	-2.80551	0.14343	-3.08663	-2.52439	<2.22e-16	***	2.22e-16
Mmp9	Young male kidneys	Raw	(Intercept)	0.226857	0.0220661	0.183609	0.27011	<2e-16	***	2e-16
Mmp9	Young male kidneys	Raw	main_rrr1	0.0297587	0.031286	-0.0315608	0.09108	0.34151		0.34151
Mmp9	Young male kidneys	Raw	main_sss1	0.0204816	0.0312061	-0.0406813	0.08164	0.51161		0.51161
Mmp9	Young male kidneys	Transformed	(Intercept)	0.226857	0.0220661	0.183609	0.27011	<2e-16	***	2e-16
Mmp9	Young male kidneys	Transformed	amp1	0.0361258	0.0301978	-0.0230608	0.09531	0.23158		0.23158
Mmp9	Young male kidneys	Transformed	acr1	0.6028	0.893001	-1.14745	2.35305	0.49966		0.49966
Csf2	Young male kidneys	Raw	(Intercept)	0.0190352	0.00925188	0.000901871	0.03717	0.039644	*	0.039644
Csf2	Young male kidneys	Raw	main_rrr1	0.0106453	0.0131176	-0.0150648	0.03636	0.417062		0.417062
Csf2	Young male kidneys	Raw	main_sss1	0.0123218	0.0130841	-0.0133226	0.03797	0.346328		0.346328
Csf2	Young male kidneys	Transformed	(Intercept)	0.0190352	0.00925188	0.000901871	0.03717	0.039644	*	0.039644
Csf2	Young male kidneys	Transformed	amp1	0.0162834	0.0126257	-0.00846255	0.04103	0.197154		0.197154
Csf2	Young male kidneys	Transformed	acr1	0.858263	0.832713	-0.773825	2.49035	0.30269		0.30269
Cxcl16	Young male kidneys	Raw	(Intercept)	3.33951	0.034676	3.27155	3.40747	<2e-16	***	2e-16
Cxcl16	Young male kidneys	Raw	main_rrr1	0.0393004	0.0491649	-0.057061	0.13566	0.42408		0.42408
Cxcl16	Young male kidneys	Raw	main_sss1	0.0483752	0.0490393	-0.0477401	0.14449	0.32391		0.32391
Cxcl16	Young male kidneys	Transformed	(Intercept)	3.33951	0.034676	3.27155	3.40747	<2e-16	***	2e-16
Cxcl16	Young male kidneys	Transformed	amp1	0.0623272	0.0473367	-0.030451	0.15511	0.18795		0.18795
Cxcl16	Young male kidneys	Transformed	acr1	0.888534	0.815154	-0.709138	2.48621	0.2757		0.2757
Ccl4	Young male kidneys	Raw	(Intercept)	0.247793	0.0347699	0.179645	0.31594	1.0284e-12	***	1.0284e-12
Ccl4	Young male kidneys	Raw	main_rrr1	-0.10645	0.049298	-0.203072	-0.00983	0.030826	*	0.030826
Ccl4	Young male kidneys	Raw	main_sss1	-0.010902	0.0491721	-0.107278	0.08547	0.824538		0.824538
Ccl4	Young male kidneys	Transformed	(Intercept)	0.247793	0.0347699	0.179645	0.31594	1.0284e-12	***	1.0284e-12
Ccl4	Young male kidneys	Transformed	amp1	0.107006	0.0489385	0.0110888	0.20292	0.028775	*	0.028775
Ccl4	Young male kidneys	Transformed	acr1	-3.03953	0.462868	-3.94674	-2.13233	5.143e-11	***	5.143e-11
Igf1	Young male kidneys	Raw	(Intercept)	1.06705	0.0356538	0.997166	1.13693	<2e-16	***	2e-16
Igf1	Young male kidneys	Raw	main_rrr1	-0.0254746	0.0505513	-0.124553	0.0736	0.61431		0.61431
Igf1	Young male kidneys	Raw	main_sss1	0.115355	0.0504221	0.0165296	0.21418	0.02215	*	0.02215
Igf1	Young male kidneys	Transformed	(Intercept)	1.06705	0.0356538	0.997166	1.13693	<2.22e-16	***	2.22e-16
Igf1	Young male kidneys	Transformed	amp1	0.118135	0.0511847	0.0178144	0.21845	0.020999	*	0.020999
Igf1	Young male kidneys	Transformed	acr1	1.78814	0.421376	0.962262	2.61403	2.1998e-05	***	2.1998e-05
Egfr	Young male kidneys	Raw	(Intercept)	2.49566	0.0312664	2.43437	2.55694	<2e-16	***	2e-16
Egfr	Young male kidneys	Raw	main_rrr1	0.0245406	0.0443306	-0.0623458	0.11143	0.57987		0.57987
Egfr	Young male kidneys	Raw	main_sss1	-0.0667956	0.0442174	-0.15346	0.01987	0.13089		0.13089
Egfr	Young male kidneys	Transformed	(Intercept)	2.49566	0.0312664	2.43437	2.55694	<2e-16	***	2e-16
Egfr	Young male kidneys	Transformed	amp1	0.071161	0.0452465	-0.0175205	0.15984	0.11578		0.11578
Egfr	Young male kidneys	Transformed	acr1	-1.21871	0.608194	-2.41075	-0.02667	0.04509	*	0.04509
Il13	Young male kidneys	Raw	(Intercept)	0.00824149	0.00501796	-0.00159352	0.01808	0.100507		0.100507
Il13	Young male kidneys	Raw	main_rrr1	-0.00693878	0.00711464	-0.0208832	0.00701	0.32942		0.32942
Il13	Young male kidneys	Raw	main_sss1	-0.0122748	0.00709646	-0.0261836	0.00163	0.083682	.	0.083682
Il13	Young male kidneys	Transformed	(Intercept)	0.0082415	0.00501796	-0.00159352	0.01808	0.100507		0.100507
Il13	Young male kidneys	Transformed	amp1	0.0141003	0.00687928	0.000617138	0.02758	0.040396	*	0.040396
Il13	Young male kidneys	Transformed	acr1	-2.0853	0.519482	-3.10346	-1.06713	5.965e-05	***	5.965e-05
Igfbp3	Young male kidneys	Raw	(Intercept)	5.05951	0.0512359	4.95909	5.15993	<2.22e-16	***	2.22e-16
Igfbp3	Young male kidneys	Raw	main_rrr1	-0.141598	0.0726441	-0.283978	0.00078	0.05127132	.	0.0512713
Igfbp3	Young male kidneys	Raw	main_sss1	0.240491	0.0724585	0.0984752	0.38251	0.00090334	***	0.00090334
Igfbp3	Young male kidneys	Transformed	(Intercept)	5.05951	0.0512359	4.95909	5.15993	<2.22e-16	***	2.22e-16
Igfbp3	Young male kidneys	Transformed	amp1	0.279081	0.0747448	0.132584	0.42558	0.00018862	***	0.00018862
Igfbp3	Young male kidneys	Transformed	acr1	2.10293	0.251861	1.60929	2.59657	<2.22e-16	***	2.22e-16
Igfbp1	Young male kidneys	Raw	(Intercept)	1.81001	0.101938	1.61022	2.00981	<2.22e-16	***	2.22e-16
Igfbp1	Young male kidneys	Raw	main_rrr1	0.301325	0.144531	0.0180488	0.5846	0.03708363	*	0.0370836
Igfbp1	Young male kidneys	Raw	main_sss1	0.552926	0.144162	0.270373	0.83548	0.00012534	***	0.00012534
Igfbp1	Young male kidneys	Transformed	(Intercept)	1.81001	0.101938	1.61022	2.00981	<2.22e-16	***	2.22e-16
Igfbp1	Young male kidneys	Transformed	amp1	0.629702	0.139833	0.355634	0.90377	6.6926e-06	***	6.6926e-06
Igfbp1	Young male kidneys	Transformed	acr1	1.07183	0.236182	0.608919	1.53473	5.6752e-06	***	5.6752e-06
Ccl1	Young male kidneys	Raw	(Intercept)	0.0305876	0.00723416	0.0164089	0.04477	2.3555e-05	***	2.3555e-05
Ccl1	Young male kidneys	Raw	main_rrr1	0.00912135	0.0102568	-0.0109817	0.02922	0.37384		0.37384
Ccl1	Young male kidneys	Raw	main_sss1	-0.000290895	0.0102306	-0.0203426	0.01976	0.97732		0.97732
Ccl1	Young male kidneys	Transformed	(Intercept)	0.0305876	0.00723415	0.0164089	0.04477	2.3555e-05	***	2.3555e-05
Ccl1	Young male kidneys	Transformed	amp1	0.00912599	0.0102801	-0.0110227	0.02927	0.37469		0.37469
Ccl1	Young male kidneys	Transformed	acr1	-0.0318808	1.11848	-2.22406	2.1603	0.97726		0.97726
Pecam1	Young male kidneys	Raw	(Intercept)	2.82892	0.0369956	2.75641	2.90143	<2e-16	***	2e-16
Pecam1	Young male kidneys	Raw	main_rrr1	0.0525987	0.0524536	-0.0502085	0.15541	0.315974		0.315974
Pecam1	Young male kidneys	Raw	main_sss1	0.106004	0.0523196	0.00345933	0.20855	0.042756	*	0.042756
Pecam1	Young male kidneys	Transformed	(Intercept)	2.82892	0.0369956	2.75641	2.90143	<2e-16	***	2e-16
Pecam1	Young male kidneys	Transformed	amp1	0.118336	0.0508293	0.0187126	0.21796	0.019906	*	0.019906
Pecam1	Young male kidneys	Transformed	acr1	1.1102	0.455474	0.217484	2.00291	0.014791	*	0.014791
Rps6ka5	Young male kidneys	Raw	(Intercept)	0.567189	0.0181763	0.531565	0.60281	<2e-16	***	2e-16
Rps6ka5	Young male kidneys	Raw	main_rrr1	-0.0231458	0.025771	-0.073656	0.02736	0.36911		0.36911
Rps6ka5	Young male kidneys	Raw	main_sss1	0.0180383	0.0257052	-0.0323429	0.06842	0.48284		0.48284
Rps6ka5	Young male kidneys	Transformed	(Intercept)	0.567189	0.0181763	0.531565	0.60281	<2.22e-16	***	2.22e-16
Rps6ka5	Young male kidneys	Transformed	amp1	0.0293446	0.0266245	-0.0228385	0.08153	0.2703897		0.27039
Rps6ka5	Young male kidneys	Transformed	acr1	2.47958	0.845812	0.82182	4.13734	0.0033722	**	0.0033722
Edn1	Young male kidneys	Raw	(Intercept)	0.958102	0.032461	0.894479	1.02172	<2e-16	***	2e-16
Edn1	Young male kidneys	Raw	main_rrr1	0.114634	0.0460243	0.0244282	0.20484	0.012748	*	0.012748
Edn1	Young male kidneys	Raw	main_sss1	-0.0815383	0.0459067	-0.171514	0.00844	0.075704	.	0.075704
Edn1	Young male kidneys	Transformed	(Intercept)	0.958102	0.032461	0.894479	1.02172	<2e-16	***	2e-16
Edn1	Young male kidneys	Transformed	amp1	0.140675	0.0475135	0.0475503	0.2338	0.003069	**	0.003069
Edn1	Young male kidneys	Transformed	acr1	-0.618264	0.315362	-1.23636	-0.00017	0.049939	*	0.049939
Iqgap2	Young male kidneys	Raw	(Intercept)	2.42553	0.0432879	2.34068	2.51037	<2e-16	***	2e-16
Iqgap2	Young male kidneys	Raw	main_rrr1	0.0529384	0.0613751	-0.0673546	0.17323	0.38839		0.38839
Iqgap2	Young male kidneys	Raw	main_sss1	0.0277439	0.0612184	-0.0922419	0.14773	0.65041		0.65041
Iqgap2	Young male kidneys	Transformed	(Intercept)	2.42553	0.0432879	2.34068	2.51037	<2e-16	***	2e-16
Iqgap2	Young male kidneys	Transformed	amp1	0.0597679	0.0595106	-0.0568707	0.17641	0.31522		0.31522
Iqgap2	Young male kidneys	Transformed	acr1	0.482725	1.05462	-1.58429	2.54974	0.64715		0.64715
Il6st	Young male kidneys	Raw	(Intercept)	3.45649	0.0580795	3.34266	3.57032	<2e-16	***	2e-16
Il6st	Young male kidneys	Raw	main_rrr1	-0.0461646	0.0823471	-0.207562	0.11523	0.57506		0.57506
Il6st	Young male kidneys	Raw	main_sss1	-0.0105399	0.0821368	-0.171525	0.15045	0.8979		0.8979
Il6st	Young male kidneys	Transformed	(Intercept)	3.45649	0.0580795	3.34266	3.57032	<2e-16	***	2e-16
Il6st	Young male kidneys	Transformed	amp1	0.0473525	0.0810501	-0.111503	0.20621	0.55906		0.55906
Il6st	Young male kidneys	Transformed	acr1	-2.91713	1.76161	-6.36983	0.53557	0.097734	.	0.097734
Plau	Young male kidneys	Raw	(Intercept)	5.86098	0.0429836	5.77674	5.94523	<2e-16	***	2e-16
Plau	Young male kidneys	Raw	main_rrr1	0.0901973	0.0609437	-0.0292501	0.20964	0.13887		0.13887
Plau	Young male kidneys	Raw	main_sss1	0.0329461	0.060788	-0.0861962	0.15209	0.58783		0.58783
Plau	Young male kidneys	Transformed	(Intercept)	5.86098	0.0429836	5.77674	5.94523	<2e-16	***	2e-16
Plau	Young male kidneys	Transformed	amp1	0.096026	0.0595055	-0.0206026	0.21265	0.10659		0.10659
Plau	Young male kidneys	Transformed	acr1	0.35021	0.647705	-0.919268	1.61969	0.58872		0.58872
Ctsb	Young male kidneys	Raw	(Intercept)	5.25108	0.0172355	5.2173	5.28487	<2e-16	***	2e-16
Ctsb	Young male kidneys	Raw	main_rrr1	0.0271823	0.0244371	-0.0207135	0.07508	0.26599		0.26599
Ctsb	Young male kidneys	Raw	main_sss1	-0.0140291	0.0243747	-0.0618026	0.03374	0.56491		0.56491
Ctsb	Young male kidneys	Transformed	(Intercept)	5.25108	0.0172355	5.2173	5.28487	<2e-16	***	2e-16
Ctsb	Young male kidneys	Transformed	amp1	0.0305891	0.0251257	-0.0186563	0.07983	0.22344		0.22344
Ctsb	Young male kidneys	Transformed	acr1	-0.476454	0.773617	-1.99272	1.03981	0.53797		0.53797
Lcp1	Young male kidneys	Raw	(Intercept)	1.82245	0.0247812	1.77388	1.87102	<2.22e-16	***	2.22e-16
Lcp1	Young male kidneys	Raw	main_rrr1	0.141702	0.0351357	0.0728376	0.21057	5.5069e-05	***	5.5069e-05
Lcp1	Young male kidneys	Raw	main_sss1	0.0683968	0.0350459	-0.00029198	0.13709	0.050982	.	0.050982
Lcp1	Young male kidneys	Transformed	(Intercept)	1.82245	0.0247812	1.77388	1.87102	<2.22e-16	***	2.22e-16
Lcp1	Young male kidneys	Transformed	amp1	0.157346	0.0341216	0.0904685	0.22422	4.0013e-06	***	4.0013e-06
Lcp1	Young male kidneys	Transformed	acr1	0.449696	0.229012	0.000840983	0.89855	0.049572	*	0.049572
Rb1	Young male kidneys	Raw	(Intercept)	2.55977	0.028065	2.50476	2.61478	<2e-16	***	2e-16
Rb1	Young male kidneys	Raw	main_rrr1	0.0484996	0.0397916	-0.0294905	0.12649	0.22291		0.22291
Rb1	Young male kidneys	Raw	main_sss1	0.0115424	0.03969	-0.0662484	0.08933	0.77119		0.77119
Rb1	Young male kidneys	Transformed	(Intercept)	2.55977	0.028065	2.50476	2.61478	<2e-16	***	2e-16
Rb1	Young male kidneys	Transformed	amp1	0.0498541	0.0391407	-0.0268601	0.12657	0.20276		0.20276
Rb1	Young male kidneys	Transformed	acr1	0.233644	0.809001	-1.35197	1.81926	0.77273		0.77273
Angpt1	Young male kidneys	Raw	(Intercept)	1.56978	0.0289039	1.51313	1.62643	<2e-16	***	2e-16
Angpt1	Young male kidneys	Raw	main_rrr1	0.000784055	0.0409809	-0.0795371	0.08111	0.98474		0.98474
Angpt1	Young male kidneys	Raw	main_sss1	0.104693	0.0408762	0.0245775	0.18481	0.01043	*	0.01043
Angpt1	Young male kidneys	Transformed	(Intercept)	1.56978	0.0289039	1.51313	1.62643	<2.22e-16	***	2.22e-16
Angpt1	Young male kidneys	Transformed	amp1	0.104696	0.0408543	0.0246235	0.18477	0.010387	*	0.010387
Angpt1	Young male kidneys	Transformed	acr1	1.56331	0.391636	0.795716	2.3309	6.559e-05	***	6.559e-05
Ets2	Young male kidneys	Raw	(Intercept)	3.05819	0.0229888	3.01313	3.10325	<2e-16	***	2e-16
Ets2	Young male kidneys	Raw	main_rrr1	0.00668248	0.0325943	-0.0572013	0.07057	0.83756		0.83756
Ets2	Young male kidneys	Raw	main_sss1	-0.00929067	0.0325111	-0.0730112	0.05443	0.77505		0.77505
Ets2	Young male kidneys	Transformed	(Intercept)	3.05819	0.0229888	3.01313	3.10325	<2e-16	***	2e-16
Ets2	Young male kidneys	Transformed	amp1	0.0114443	0.0336268	-0.054463	0.07735	0.73361		0.73361
Ets2	Young male kidneys	Transformed	acr1	-0.947256	2.74739	-6.33205	4.43754	0.73026		0.73026
Igfbp6	Young male kidneys	Raw	(Intercept)	1.54489	0.0829931	1.38223	1.70756	<2.22e-16	***	2.22e-16
Igfbp6	Young male kidneys	Raw	main_rrr1	-0.114269	0.117671	-0.3449	0.11636	0.3315		0.3315
Igfbp6	Young male kidneys	Raw	main_sss1	-0.781988	0.11737	-1.01203	-0.55195	2.6905e-11	***	2.6905e-11
Igfbp6	Young male kidneys	Transformed	(Intercept)	1.54489	0.0829931	1.38223	1.70756	<2.22e-16	***	2.22e-16
Igfbp6	Young male kidneys	Transformed	amp1	0.790293	0.116165	0.562614	1.01797	1.0231e-11	***	1.0231e-11
Igfbp6	Young male kidneys	Transformed	acr1	-1.7159	0.150401	-2.01068	-1.42112	<2.22e-16	***	2.22e-16
Cdkn1a	Young male kidneys	Raw	(Intercept)	1.8064	0.0538752	1.70081	1.912	<2.22e-16	***	2.22e-16
Cdkn1a	Young male kidneys	Raw	main_rrr1	0.605889	0.0763861	0.456175	0.7556	2.1578e-15	***	2.1578e-15
Cdkn1a	Young male kidneys	Raw	main_sss1	-0.260185	0.076191	-0.409516	-0.11085	0.00063806	***	0.00063806
Cdkn1a	Young male kidneys	Transformed	(Intercept)	1.8064	0.0538752	1.70081	1.912	<2.22e-16	***	2.22e-16
Cdkn1a	Young male kidneys	Transformed	amp1	0.659392	0.0783098	0.505907	0.81288	<2.22e-16	***	2.22e-16
Cdkn1a	Young male kidneys	Transformed	acr1	-0.405614	0.112547	-0.626202	-0.18503	0.00031341	***	0.00031341
Vegfa	Young male kidneys	Raw	(Intercept)	4.3851	0.026131	4.33389	4.43632	<2.22e-16	***	2.22e-16
Vegfa	Young male kidneys	Raw	main_rrr1	3.27054e-05	0.0370495	-0.072583	0.07265	0.9992957		0.999296
Vegfa	Young male kidneys	Raw	main_sss1	-0.119304	0.0369549	-0.191735	-0.04687	0.0012449	**	0.0012449
Vegfa	Young male kidneys	Transformed	(Intercept)	4.3851	0.026131	4.33389	4.43632	<2.22e-16	***	2.22e-16
Vegfa	Young male kidneys	Transformed	amp1	0.119304	0.0369556	0.0468726	0.19174	0.0012452	**	0.0012452
Vegfa	Young male kidneys	Transformed	acr1	-1.57052	0.31054	-2.17917	-0.96187	4.2504e-07	***	4.2504e-07
Pigf	Young male kidneys	Raw	(Intercept)	3.28562	0.0264004	3.23388	3.33737	<2e-16	***	2e-16
Pigf	Young male kidneys	Raw	main_rrr1	0.0510258	0.0374314	-0.0223384	0.12439	0.17283		0.17283
Pigf	Young male kidneys	Raw	main_sss1	0.0107663	0.0373358	-0.0624105	0.08394	0.77307		0.77307
Pigf	Young male kidneys	Transformed	(Intercept)	3.28562	0.0264004	3.23388	3.33737	<2e-16	***	2e-16
Pigf	Young male kidneys	Transformed	amp1	0.0521493	0.0368832	-0.0201405	0.12444	0.15739		0.15739
Pigf	Young male kidneys	Transformed	acr1	0.207947	0.726327	-1.21563	1.63152	0.77465		0.77465
C3	Young male kidneys	Raw	(Intercept)	2.12784	0.0715314	1.98765	2.26804	<2.22e-16	***	2.22e-16
C3	Young male kidneys	Raw	main_rrr1	0.133992	0.10142	-0.064787	0.33277	0.1864467		0.186447
C3	Young male kidneys	Raw	main_sss1	-0.294623	0.101161	-0.492895	-0.09635	0.0035863	**	0.0035863
C3	Young male kidneys	Transformed	(Intercept)	2.12784	0.0715314	1.98765	2.26804	<2.22e-16	***	2.22e-16
C3	Young male kidneys	Transformed	amp1	0.323662	0.103905	0.120012	0.52731	0.00183959	**	0.00183959
C3	Young male kidneys	Transformed	acr1	-1.14396	0.304659	-1.74109	-0.54684	0.00017341	***	0.00017341
Tnf	Young male kidneys	Raw	(Intercept)	0.205904	0.0197965	0.167104	0.2447	<2.22e-16	***	2.22e-16
Tnf	Young male kidneys	Raw	main_rrr1	-0.00794136	0.0280682	-0.0629541	0.04707	0.77723011		0.77723
Tnf	Young male kidneys	Raw	main_sss1	0.0933686	0.0279965	0.0384964	0.14824	0.00085298	***	0.00085298
Tnf	Young male kidneys	Transformed	(Intercept)	0.205904	0.0197965	0.167104	0.2447	<2.22e-16	***	2.22e-16
Tnf	Young male kidneys	Transformed	amp1	0.0937057	0.0281663	0.0385008	0.14891	0.00087825	***	0.00087825
Tnf	Young male kidneys	Transformed	acr1	1.65565	0.297718	1.07213	2.23916	2.6805e-08	***	2.6805e-08
Lmnb1	Young male kidneys	Raw	(Intercept)	1.33724	0.0258588	1.28656	1.38792	<2e-16	***	2e-16
Lmnb1	Young male kidneys	Raw	main_rrr1	0.0588077	0.0366635	-0.0130515	0.13067	0.10872		0.10872
Lmnb1	Young male kidneys	Raw	main_sss1	0.0372686	0.0365699	-0.0344071	0.10894	0.30815		0.30815
Lmnb1	Young male kidneys	Transformed	(Intercept)	1.33724	0.0258588	1.28656	1.38792	<2e-16	***	2e-16
Lmnb1	Young male kidneys	Transformed	amp1	0.0696225	0.035432	0.000177133	0.13907	0.049418	*	0.049418
Lmnb1	Young male kidneys	Transformed	acr1	0.564857	0.542416	-0.498259	1.62797	0.297703		0.297703
Fas	Young male kidneys	Raw	(Intercept)	2.30898	0.0249243	2.26012	2.35783	<2.22e-16	***	2.22e-16
Fas	Young male kidneys	Raw	main_rrr1	-0.0410442	0.0353386	-0.110307	0.02822	0.2454571		0.245457
Fas	Young male kidneys	Raw	main_sss1	0.0910517	0.0352483	0.0219663	0.16014	0.0097903	**	0.0097903
Fas	Young male kidneys	Transformed	(Intercept)	2.30898	0.0249243	2.26012	2.35783	<2.22e-16	***	2.22e-16
Fas	Young male kidneys	Transformed	amp1	0.0998751	0.0361989	0.0289266	0.17082	0.0057967	**	0.0057967
Fas	Young male kidneys	Transformed	acr1	1.9943	0.344072	1.31993	2.66867	6.785e-09	***	6.785e-09
Dkk1	Young male kidneys	Raw	(Intercept)	0.0607885	0.00721012	0.0466569	0.07492	<2e-16	***	2e-16
Dkk1	Young male kidneys	Raw	main_rrr1	0.00899981	0.0102228	-0.0110364	0.02904	0.37866		0.37866
Dkk1	Young male kidneys	Raw	main_sss1	0.00819529	0.0101966	-0.0117898	0.02818	0.42156		0.42156
Dkk1	Young male kidneys	Transformed	(Intercept)	0.0607885	0.00721012	0.0466569	0.07492	<2e-16	***	2e-16
Dkk1	Young male kidneys	Transformed	amp1	0.0121721	0.00984028	-0.00711453	0.03146	0.2161		0.2161
Dkk1	Young male kidneys	Transformed	acr1	0.738645	0.868073	-0.962746	2.44004	0.39482		0.39482
Tubgcp2	Young male kidneys	Raw	(Intercept)	2.02296	0.0190219	1.98568	2.06024	<2.22e-16	***	2.22e-16
Tubgcp2	Young male kidneys	Raw	main_rrr1	-0.00677103	0.0269699	-0.059631	0.04609	0.80177		0.80177
Tubgcp2	Young male kidneys	Raw	main_sss1	0.175957	0.026901	0.123233	0.22868	6.1136e-11	***	6.1136e-11
Tubgcp2	Young male kidneys	Transformed	(Intercept)	2.02296	0.0190219	1.98568	2.06024	<2.22e-16	***	2.22e-16
Tubgcp2	Young male kidneys	Transformed	amp1	0.176088	0.0269752	0.123217	0.22896	6.6757e-11	***	6.6757e-11
Tubgcp2	Young male kidneys	Transformed	acr1	1.60926	0.15274	1.30989	1.90862	<2.22e-16	***	2.22e-16
Il6	Young male kidneys	Raw	(Intercept)	0.0136863	0.00427456	0.00530835	0.02206	0.0013657	**	0.0013657
Il6	Young male kidneys	Raw	main_rrr1	-0.00747892	0.00606062	-0.0193575	0.0044	0.2171961		0.217196
Il6	Young male kidneys	Raw	main_sss1	-0.00698789	0.00604514	-0.0188362	0.00486	0.2477011		0.247701
Il6	Young male kidneys	Transformed	(Intercept)	0.0136863	0.00427456	0.00530835	0.02206	0.0013657	**	0.0013657
Il6	Young male kidneys	Transformed	amp1	0.0102355	0.0058332	-0.00119739	0.02167	0.0793118	.	0.0793118
Il6	Young male kidneys	Transformed	acr1	-2.39012	0.612075	-3.58977	-1.19048	9.4245e-05	***	9.4245e-05
Ccl20	Young male kidneys	Raw	(Intercept)	0.0417774	0.0123125	0.0176454	0.06591	0.00069108	***	0.00069108
Ccl20	Young male kidneys	Raw	main_rrr1	-0.00440122	0.0174571	-0.0386164	0.02981	0.80095073		0.800951
Ccl20	Young male kidneys	Raw	main_sss1	0.013945	0.0174125	-0.0201828	0.04807	0.42321238		0.423212
Ccl20	Young male kidneys	Transformed	(Intercept)	0.0417774	0.0123125	0.0176454	0.06591	0.00069108	***	0.00069108
Ccl20	Young male kidneys	Transformed	amp1	0.014623	0.0177716	-0.0202087	0.04945	0.41060494		0.410605
Ccl20	Young male kidneys	Transformed	acr1	1.87652	1.16879	-0.414279	4.16731	0.10838072		0.108381
Cxcr2	Young male kidneys	Raw	(Intercept)	0.148325	0.020315	0.108508	0.18814	2.8512e-13	***	2.8512e-13
Cxcr2	Young male kidneys	Raw	main_rrr1	0.0107615	0.0288033	-0.0456919	0.06722	0.70869		0.70869
Cxcr2	Young male kidneys	Raw	main_sss1	-0.0294792	0.0287297	-0.0857885	0.02683	0.30485		0.30485
Cxcr2	Young male kidneys	Transformed	(Intercept)	0.148325	0.020315	0.108508	0.18814	2.8512e-13	***	2.8512e-13
Cxcr2	Young male kidneys	Transformed	amp1	0.0313821	0.0293951	-0.0262313	0.089	0.2857		0.2857
Cxcr2	Young male kidneys	Transformed	acr1	-1.22077	0.896177	-2.97725	0.5357	0.17313		0.17313
Igfbp5	Young male kidneys	Raw	(Intercept)	4.66816	0.0334152	4.60266	4.73365	<2e-16	***	2e-16
Igfbp5	Young male kidneys	Raw	main_rrr1	0.0460313	0.0473773	-0.0468264	0.13889	0.33125		0.33125
Igfbp5	Young male kidneys	Raw	main_sss1	0.101917	0.0472563	0.00929629	0.19454	0.03103	*	0.03103
Igfbp5	Young male kidneys	Transformed	(Intercept)	4.66816	0.0334152	4.60266	4.73365	<2.22e-16	***	2.22e-16
Igfbp5	Young male kidneys	Transformed	amp1	0.11183	0.045987	0.021697	0.20196	0.0150252	*	0.0150252
Igfbp5	Young male kidneys	Transformed	acr1	1.14657	0.43468	0.294609	1.99852	0.0083464	**	0.0083464
Serpine2	Young male kidneys	Raw	(Intercept)	1.48394	0.0425005	1.40064	1.56724	<2e-16	***	2e-16
Serpine2	Young male kidneys	Raw	main_rrr1	-0.0878058	0.0602586	-0.20591	0.0303	0.145075		0.145075
Serpine2	Young male kidneys	Raw	main_sss1	-0.120238	0.0601047	-0.238041	-0.00243	0.045449	*	0.045449
Serpine2	Young male kidneys	Transformed	(Intercept)	1.48394	0.0425005	1.40064	1.56724	<2.22e-16	***	2.22e-16
Serpine2	Young male kidneys	Transformed	amp1	0.148886	0.0580686	0.0350735	0.2627	0.010348	*	0.010348
Serpine2	Young male kidneys	Transformed	acr1	-2.20155	0.417925	-3.02067	-1.38243	1.3806e-07	***	1.3806e-07
Cd55	Young male kidneys	Raw	(Intercept)	2.41583	0.0254709	2.36591	2.46576	<2e-16	***	2e-16
Cd55	Young male kidneys	Raw	main_rrr1	0.0378723	0.0361135	-0.0329089	0.10865	0.29432		0.29432
Cd55	Young male kidneys	Raw	main_sss1	-0.0154287	0.0360212	-0.086029	0.05517	0.66842		0.66842
Cd55	Young male kidneys	Transformed	(Intercept)	2.41583	0.0254709	2.36591	2.46576	<2e-16	***	2e-16
Cd55	Young male kidneys	Transformed	amp1	0.0408944	0.036991	-0.0316066	0.1134	0.26893		0.26893
Cd55	Young male kidneys	Transformed	acr1	-0.386858	0.858785	-2.07005	1.29633	0.65237		0.65237
Fgf7	Young male kidneys	Raw	(Intercept)	0.154632	0.016888	0.121532	0.18773	<2e-16	***	2e-16
Fgf7	Young male kidneys	Raw	main_rrr1	0.0364838	0.0239444	-0.0104462	0.08341	0.12759		0.12759
Fgf7	Young male kidneys	Raw	main_sss1	-0.00211015	0.0238832	-0.0489203	0.0447	0.9296		0.9296
Fgf7	Young male kidneys	Transformed	(Intercept)	0.154632	0.016888	0.121532	0.18773	<2e-16	***	2e-16
Fgf7	Young male kidneys	Transformed	amp1	0.0365448	0.0240425	-0.0105777	0.08367	0.12851		0.12851
Fgf7	Young male kidneys	Transformed	acr1	-0.0577735	0.650827	-1.33337	1.21782	0.92927		0.92927
Itpka	Young male kidneys	Raw	(Intercept)	0.476316	0.0276768	0.422071	0.53056	<2e-16	***	2e-16
Itpka	Young male kidneys	Raw	main_rrr1	-0.0246377	0.0392412	-0.101549	0.05227	0.530099		0.530099
Itpka	Young male kidneys	Raw	main_sss1	0.0644092	0.0391409	-0.0123056	0.14112	0.099852	.	0.099852
Itpka	Young male kidneys	Transformed	(Intercept)	0.476316	0.0276768	0.422071	0.53056	<2.22e-16	***	2.22e-16
Itpka	Young male kidneys	Transformed	amp1	0.0689606	0.0400802	-0.00959512	0.14752	0.08532965	.	0.0853297
Itpka	Young male kidneys	Transformed	acr1	1.93614	0.555119	0.84813	3.02416	0.00048701	***	0.00048701
Pcna	Young male kidneys	Raw	(Intercept)	3.47659	0.0219599	3.43355	3.51963	<2e-16	***	2e-16
Pcna	Young male kidneys	Raw	main_rrr1	0.00715035	0.0311355	-0.0538741	0.06817	0.81836		0.81836
Pcna	Young male kidneys	Raw	main_sss1	0.0249131	0.031056	-0.0359555	0.08578	0.42244		0.42244
Pcna	Young male kidneys	Transformed	(Intercept)	3.47659	0.0219599	3.43355	3.51963	<2e-16	***	2e-16
Pcna	Young male kidneys	Transformed	amp1	0.0259189	0.0304652	-0.0337917	0.08563	0.3949		0.3949
Pcna	Young male kidneys	Transformed	acr1	1.2913	1.22358	-1.10687	3.68947	0.29127		0.29127
Bmp2	Young male kidneys	Raw	(Intercept)	0.724066	0.0279331	0.669318	0.77881	<2e-16	***	2e-16
Bmp2	Young male kidneys	Raw	main_rrr1	0.0339733	0.0396045	-0.04365	0.1116	0.39099		0.39099
Bmp2	Young male kidneys	Raw	main_sss1	-0.0465957	0.0395033	-0.124021	0.03083	0.23818		0.23818
Bmp2	Young male kidneys	Transformed	(Intercept)	0.724066	0.0279331	0.669318	0.77881	<2e-16	***	2e-16
Bmp2	Young male kidneys	Transformed	amp1	0.0576658	0.0408651	-0.0224284	0.13776	0.15821		0.15821
Bmp2	Young male kidneys	Transformed	acr1	-0.9408	0.662399	-2.23908	0.35748	0.15552		0.15552
Il1b	Young male kidneys	Raw	(Intercept)	0.648413	0.0455468	0.559143	0.73768	<2e-16	***	2e-16
Il1b	Young male kidneys	Raw	main_rrr1	0.0385376	0.0645778	-0.0880325	0.16511	0.55067		0.55067
Il1b	Young male kidneys	Raw	main_sss1	0.062407	0.0644128	-0.0638398	0.18865	0.33262		0.33262
Il1b	Young male kidneys	Transformed	(Intercept)	0.648413	0.0455468	0.559143	0.73768	<2e-16	***	2e-16
Il1b	Young male kidneys	Transformed	amp1	0.073347	0.0623583	-0.048873	0.19557	0.23951		0.23951
Il1b	Young male kidneys	Transformed	acr1	1.01759	0.90752	-0.761113	2.7963	0.26216		0.26216
Il1a	Young male kidneys	Raw	(Intercept)	0.0331704	0.0059687	0.021472	0.04487	2.7384e-08	***	2.7384e-08
Il1a	Young male kidneys	Raw	main_rrr1	-0.00219913	0.00846263	-0.0187856	0.01439	0.794969		0.794969
Il1a	Young male kidneys	Raw	main_sss1	-0.0183911	0.00844101	-0.0349352	-0.00185	0.029348	*	0.029348
Il1a	Young male kidneys	Transformed	(Intercept)	0.0331704	0.0059687	0.021472	0.04487	2.7384e-08	***	2.7384e-08
Il1a	Young male kidneys	Transformed	amp1	0.0185221	0.00836957	0.00211804	0.03493	0.0268957	*	0.0268957
Il1a	Young male kidneys	Transformed	acr1	-1.68981	0.460709	-2.59278	-0.78683	0.0002446	***	0.0002446
Il2	Young male kidneys	Raw	(Intercept)	0.0147099	0.00644029	0.00208721	0.02733	0.022369	*	0.022369
Il2	Young male kidneys	Raw	main_rrr1	0.00342195	0.00913126	-0.014475	0.02132	0.707845		0.707845
Il2	Young male kidneys	Raw	main_sss1	-0.00566166	0.00910794	-0.0235129	0.01219	0.534193		0.534193
Il2	Young male kidneys	Transformed	(Intercept)	0.0147099	0.00644029	0.00208721	0.02733	0.022369	*	0.022369
Il2	Young male kidneys	Transformed	amp1	0.00661545	0.00939901	-0.0118063	0.02504	0.481529		0.481529
Il2	Young male kidneys	Transformed	acr1	-1.02714	1.33496	-3.64362	1.58933	0.441646		0.441646
Egf	Young male kidneys	Raw	(Intercept)	5.04308	0.060442	4.92461	5.16154	<2e-16	***	2e-16
Egf	Young male kidneys	Raw	main_rrr1	-0.0850794	0.0856967	-0.253042	0.08288	0.32081		0.32081
Egf	Young male kidneys	Raw	main_sss1	-0.120468	0.0854778	-0.288001	0.04707	0.15873		0.15873
Egf	Young male kidneys	Transformed	(Intercept)	5.04308	0.060442	4.92461	5.16154	<2.22e-16	***	2.22e-16
Egf	Young male kidneys	Transformed	amp1	0.147482	0.0826109	-0.0144324	0.3094	0.07421898	.	0.074219
Egf	Young male kidneys	Transformed	acr1	-2.1857	0.599827	-3.36134	-1.01006	0.00026855	***	0.00026855
Gem	Young male kidneys	Raw	(Intercept)	1.76081	0.0679279	1.62768	1.89395	<2e-16	***	2e-16
Gem	Young male kidneys	Raw	main_rrr1	-0.15059	0.0963105	-0.339355	0.03818	0.11791		0.11791
Gem	Young male kidneys	Raw	main_sss1	0.0872791	0.0960645	-0.101004	0.27556	0.36359		0.36359
Gem	Young male kidneys	Transformed	(Intercept)	1.76081	0.0679279	1.62768	1.89395	<2.22e-16	***	2.22e-16
Gem	Young male kidneys	Transformed	amp1	0.174055	0.0991902	-0.0203548	0.36846	0.079301	.	0.079301
Gem	Young male kidneys	Transformed	acr1	2.61632	0.534822	1.56809	3.66455	9.984e-07	***	9.984e-07
Pappa	Young male kidneys	Raw	(Intercept)	0.718746	0.0431503	0.634173	0.80332	<2e-16	***	2e-16
Pappa	Young male kidneys	Raw	main_rrr1	0.0445485	0.0611799	-0.075362	0.16446	0.46652		0.46652
Pappa	Young male kidneys	Raw	main_sss1	-0.052022	0.0610237	-0.171626	0.06758	0.39394		0.39394
Pappa	Young male kidneys	Transformed	(Intercept)	0.718746	0.0431503	0.634173	0.80332	<2e-16	***	2e-16
Pappa	Young male kidneys	Transformed	amp1	0.0684898	0.063215	-0.0554094	0.19239	0.27861		0.27861
Pappa	Young male kidneys	Transformed	acr1	-0.862633	0.860171	-2.54854	0.82327	0.31593		0.31593
Tnfrsf1b	Young male kidneys	Raw	(Intercept)	0.967545	0.0386198	0.891851	1.04324	<2e-16	***	2e-16
Tnfrsf1b	Young male kidneys	Raw	main_rrr1	0.0502085	0.0547566	-0.0571124	0.15753	0.35917		0.35917
Tnfrsf1b	Young male kidneys	Raw	main_sss1	-0.0264447	0.0546167	-0.133491	0.0806	0.62825		0.62825
Tnfrsf1b	Young male kidneys	Transformed	(Intercept)	0.967545	0.0386198	0.891851	1.04324	<2e-16	***	2e-16
Tnfrsf1b	Young male kidneys	Transformed	amp1	0.0567469	0.0563167	-0.0536317	0.16713	0.31363		0.31363
Tnfrsf1b	Young male kidneys	Transformed	acr1	-0.484777	0.934087	-2.31555	1.346	0.60377		0.60377
Hgf	Young male kidneys	Raw	(Intercept)	0.43127	0.0354862	0.361719	0.50082	<2e-16	***	2e-16
Hgf	Young male kidneys	Raw	main_rrr1	0.0352395	0.0503136	-0.0633732	0.13385	0.48368		0.48368
Hgf	Young male kidneys	Raw	main_sss1	0.022314	0.050185	-0.0760469	0.12067	0.65658		0.65658
Hgf	Young male kidneys	Transformed	(Intercept)	0.43127	0.0354862	0.361719	0.50082	<2e-16	***	2e-16
Hgf	Young male kidneys	Transformed	amp1	0.0417102	0.0486241	-0.0535913	0.13701	0.391		0.391
Hgf	Young male kidneys	Transformed	acr1	0.56448	1.24247	-1.87072	2.99968	0.6496		0.6496
Spp1	Young male kidneys	Raw	(Intercept)	6.27123	0.0462484	6.18058	6.36187	<2e-16	***	2e-16
Spp1	Young male kidneys	Raw	main_rrr1	0.043394	0.0655725	-0.0851258	0.17191	0.50812		0.50812
Spp1	Young male kidneys	Raw	main_sss1	-0.06761	0.0654051	-0.195802	0.06058	0.30127		0.30127
Spp1	Young male kidneys	Transformed	(Intercept)	6.27123	0.0462484	6.18058	6.36187	<2e-16	***	2e-16
Spp1	Young male kidneys	Transformed	amp1	0.0803378	0.0675532	-0.0520642	0.21274	0.23434		0.23434
Spp1	Young male kidneys	Transformed	acr1	-1.00019	0.788635	-2.54588	0.54551	0.20471		0.20471
Ereg	Young male kidneys	Raw	(Intercept)	0.0898598	0.0167182	0.0570927	0.12263	7.6599e-08	***	7.6599e-08
Ereg	Young male kidneys	Raw	main_rrr1	-0.0323335	0.0237037	-0.0787918	0.01412	0.17255		0.17255
Ereg	Young male kidneys	Raw	main_sss1	-0.0199877	0.0236431	-0.0663274	0.02635	0.39789		0.39789
Ereg	Young male kidneys	Transformed	(Intercept)	0.0898598	0.0167182	0.0570927	0.12263	7.6599e-08	***	7.6599e-08
Ereg	Young male kidneys	Transformed	amp1	0.0380127	0.0229166	-0.0069031	0.08293	0.097169	.	0.097169
Ereg	Young male kidneys	Transformed	acr1	-2.58792	0.642069	-3.84635	-1.32948	5.5638e-05	***	5.5638e-05
Areg	Young male kidneys	Raw	(Intercept)	0.0536774	0.0129322	0.0283307	0.07902	3.3151e-05	***	3.3151e-05
Areg	Young male kidneys	Raw	main_rrr1	0.0123596	0.0183358	-0.0235778	0.0483	0.50027		0.50027
Areg	Young male kidneys	Raw	main_sss1	-0.0247237	0.0182889	-0.0605694	0.01112	0.17643		0.17643
Areg	Young male kidneys	Transformed	(Intercept)	0.0536774	0.0129322	0.0283307	0.07902	3.3151e-05	***	3.3151e-05
Areg	Young male kidneys	Transformed	amp1	0.027641	0.0188159	-0.00923749	0.06452	0.141826		0.141826
Areg	Young male kidneys	Transformed	acr1	-1.10722	0.643777	-2.369	0.15456	0.085453	.	0.085453
Cxcl3	Young male kidneys	Raw	(Intercept)	0.0268201	0.00649233	0.0140954	0.03954	3.6112e-05	***	3.6112e-05
Cxcl3	Young male kidneys	Raw	main_rrr1	-0.00561046	0.00920505	-0.023652	0.01243	0.54219		0.54219
Cxcl3	Young male kidneys	Raw	main_sss1	-0.0122309	0.00918154	-0.0302264	0.00576	0.18282		0.18282
Cxcl3	Young male kidneys	Transformed	(Intercept)	0.0268201	0.00649233	0.0140954	0.03954	3.6112e-05	***	3.6112e-05
Cxcl3	Young male kidneys	Transformed	amp1	0.0134563	0.00893244	-0.00405092	0.03096	0.1319497		0.13195
Cxcl3	Young male kidneys	Transformed	acr1	-2.00087	0.702045	-3.37685	-0.62489	0.0043711	**	0.0043711
Cxcl1	Young male kidneys	Raw	(Intercept)	0.592076	0.0367043	0.520137	0.66402	<2.22e-16	***	2.22e-16
Cxcl1	Young male kidneys	Raw	main_rrr1	-0.215927	0.0520406	-0.317925	-0.11393	3.3364e-05	***	3.3364e-05
Cxcl1	Young male kidneys	Raw	main_sss1	-0.108441	0.0519077	-0.210179	-0.0067	0.036697	*	0.036697
Cxcl1	Young male kidneys	Transformed	(Intercept)	0.592076	0.0367043	0.520137	0.66402	<2.22e-16	***	2.22e-16
Cxcl1	Young male kidneys	Transformed	amp1	0.241628	0.0505003	0.142649	0.34061	1.7126e-06	***	1.7126e-06
Cxcl1	Young male kidneys	Transformed	acr1	-2.67618	0.221032	-3.10939	-2.24296	<2.22e-16	***	2.22e-16
Chek2	Young male kidneys	Raw	(Intercept)	1.22163	0.024363	1.17388	1.26938	<2e-16	***	2e-16
Chek2	Young male kidneys	Raw	main_rrr1	0.0187641	0.0345427	-0.0489383	0.08647	0.58698		0.58698
Chek2	Young male kidneys	Raw	main_sss1	0.0107266	0.0344544	-0.0568028	0.07826	0.75555		0.75555
Chek2	Young male kidneys	Transformed	(Intercept)	1.22163	0.024363	1.17388	1.26938	<2e-16	***	2e-16
Chek2	Young male kidneys	Transformed	amp1	0.0216137	0.0334403	-0.0439281	0.08716	0.51806		0.51806
Chek2	Young male kidneys	Transformed	acr1	0.519318	1.64365	-2.70218	3.74081	0.75204		0.75204
Wnt16	Young male kidneys	Raw	(Intercept)	0.0900789	0.0104226	0.0696509	0.11051	<2e-16	***	2e-16
Wnt16	Young male kidneys	Raw	main_rrr1	0.00741888	0.0147775	-0.0215446	0.03638	0.61564		0.61564
Wnt16	Young male kidneys	Raw	main_sss1	-0.0171932	0.0147398	-0.0460827	0.0117	0.24343		0.24343
Wnt16	Young male kidneys	Transformed	(Intercept)	0.0900789	0.0104226	0.0696509	0.11051	<2e-16	***	2e-16
Wnt16	Young male kidneys	Transformed	amp1	0.0187255	0.0151256	-0.0109202	0.04837	0.21572		0.21572
Wnt16	Young male kidneys	Transformed	acr1	-1.16343	0.768062	-2.66881	0.34194	0.12983		0.12983
Tnfrsf1a	Young male kidneys	Raw	(Intercept)	3.50306	0.0275502	3.44906	3.55705	<2e-16	***	2e-16
Tnfrsf1a	Young male kidneys	Raw	main_rrr1	0.0612159	0.0390616	-0.0153435	0.13778	0.11708		0.11708
Tnfrsf1a	Young male kidneys	Raw	main_sss1	-0.012072	0.0389619	-0.0884359	0.06429	0.75668		0.75668
Tnfrsf1a	Young male kidneys	Transformed	(Intercept)	3.50306	0.0275502	3.44906	3.55705	<2e-16	***	2e-16
Tnfrsf1a	Young male kidneys	Transformed	amp1	0.0623949	0.039584	-0.0151884	0.13998	0.11497		0.11497
Tnfrsf1a	Young male kidneys	Transformed	acr1	-0.194706	0.615932	-1.40191	1.0125	0.75191		0.75191
Cd9	Young male kidneys	Raw	(Intercept)	3.90495	0.0382197	3.83004	3.97986	<2e-16	***	2e-16
Cd9	Young male kidneys	Raw	main_rrr1	0.00882062	0.0541892	-0.0973882	0.11503	0.8707		0.8707
Cd9	Young male kidneys	Raw	main_sss1	-0.0325951	0.0540508	-0.138533	0.07334	0.54648		0.54648
Cd9	Young male kidneys	Transformed	(Intercept)	3.90495	0.0382197	3.83004	3.97986	<2e-16	***	2e-16
Cd9	Young male kidneys	Transformed	amp1	0.0337675	0.0550298	-0.074089	0.14162	0.53947		0.53947
Cd9	Young male kidneys	Transformed	acr1	-1.30651	1.57532	-4.39409	1.78106	0.4069		0.4069
Mki67	Young male kidneys	Raw	(Intercept)	0.44697	0.0281855	0.391728	0.50221	<2e-16	***	2e-16
Mki67	Young male kidneys	Raw	main_rrr1	0.0801213	0.0399624	0.00179648	0.15845	0.044972	*	0.044972
Mki67	Young male kidneys	Raw	main_sss1	0.0572594	0.0398603	-0.0208654	0.13538	0.15086		0.15086
Mki67	Young male kidneys	Transformed	(Intercept)	0.44697	0.0281855	0.391728	0.50221	<2e-16	***	2e-16
Mki67	Young male kidneys	Transformed	amp1	0.0984787	0.0385527	0.0229167	0.17404	0.010637	*	0.010637
Mki67	Young male kidneys	Transformed	acr1	0.620496	0.418621	-0.199986	1.44098	0.138277		0.138277
Vegfc	Young male kidneys	Raw	(Intercept)	1.31958	0.0234176	1.27368	1.36548	<2.22e-16	***	2.22e-16
Vegfc	Young male kidneys	Raw	main_rrr1	0.119874	0.0332023	0.0547986	0.18495	0.00030571	***	0.00030571
Vegfc	Young male kidneys	Raw	main_sss1	-0.0782002	0.0331175	-0.143109	-0.01329	0.01821128	*	0.0182113
Vegfc	Young male kidneys	Transformed	(Intercept)	1.31958	0.0234176	1.27368	1.36548	<2.22e-16	***	2.22e-16
Vegfc	Young male kidneys	Transformed	amp1	0.143126	0.0342459	0.0760052	0.21025	2.9233e-05	***	2.9233e-05
Vegfc	Young male kidneys	Transformed	acr1	-0.578028	0.223839	-1.01674	-0.13931	0.0098134	**	0.0098134
Plat	Young male kidneys	Raw	(Intercept)	2.68362	0.0484075	2.58874	2.7785	<2e-16	***	2e-16
Plat	Young male kidneys	Raw	main_rrr1	-0.174348	0.0686338	-0.308868	-0.03983	0.011077	*	0.011077
Plat	Young male kidneys	Raw	main_sss1	-0.0800151	0.0684585	-0.214191	0.05416	0.24248		0.24248
Plat	Young male kidneys	Transformed	(Intercept)	2.68362	0.0484075	2.58874	2.7785	<2.22e-16	***	2.22e-16
Plat	Young male kidneys	Transformed	amp1	0.191833	0.0667181	0.0610674	0.3226	0.0040368	**	0.0040368
Plat	Young male kidneys	Transformed	acr1	-2.71133	0.366605	-3.42986	-1.9928	1.4058e-13	***	1.4058e-13
Il15	Young male kidneys	Raw	(Intercept)	2.50844	0.0205614	2.46814	2.54874	<2.22e-16	***	2.22e-16
Il15	Young male kidneys	Raw	main_rrr1	-0.259474	0.0291526	-0.316612	-0.20234	<2.22e-16	***	2.22e-16
Il15	Young male kidneys	Raw	main_sss1	0.125124	0.0290782	0.0681314	0.18212	1.6849e-05	***	1.6849e-05
Il15	Young male kidneys	Transformed	(Intercept)	2.50844	0.0205614	2.46814	2.54874	<2.22e-16	***	2.22e-16
Il15	Young male kidneys	Transformed	amp1	0.288067	0.0299426	0.229381	0.34675	<2.22e-16	***	2.22e-16
Il15	Young male kidneys	Transformed	acr1	2.69227	0.0981162	2.49997	2.88457	<2.22e-16	***	2.22e-16
Mmp2	Young male kidneys	Raw	(Intercept)	1.0384	0.0363642	0.96713	1.10968	<2e-16	***	2e-16
Mmp2	Young male kidneys	Raw	main_rrr1	0.00458742	0.0515585	-0.0964654	0.10564	0.929102		0.929102
Mmp2	Young male kidneys	Raw	main_sss1	0.0879635	0.0514268	-0.0128311	0.18876	0.087181	.	0.087181
Mmp2	Young male kidneys	Transformed	(Intercept)	1.0384	0.0363642	0.96713	1.10968	<2.22e-16	***	2.22e-16
Mmp2	Young male kidneys	Transformed	amp1	0.0880831	0.0512348	-0.0123352	0.1885	0.085577	.	0.085577
Mmp2	Young male kidneys	Transformed	acr1	1.51869	0.587506	0.367202	2.67018	0.0097384	**	0.0097384
Chek1	Young male kidneys	Raw	(Intercept)	0.304069	0.0154374	0.273812	0.33433	<2e-16	***	2e-16
Chek1	Young male kidneys	Raw	main_rrr1	0.0135812	0.0218877	-0.029318	0.05648	0.53493		0.53493
Chek1	Young male kidneys	Raw	main_sss1	-0.0262922	0.0218318	-0.0690818	0.0165	0.22847		0.22847
Chek1	Young male kidneys	Transformed	(Intercept)	0.304069	0.0154374	0.273812	0.33433	<2e-16	***	2e-16
Chek1	Young male kidneys	Transformed	amp1	0.0295927	0.0224733	-0.0144541	0.07364	0.18791		0.18791
Chek1	Young male kidneys	Transformed	acr1	-1.094	0.717357	-2.49999	0.31199	0.12725		0.12725
Atr	Young male kidneys	Raw	(Intercept)	1.22503	0.0174506	1.19083	1.25923	<2.22e-16	***	2.22e-16
Atr	Young male kidneys	Raw	main_rrr1	-0.00231975	0.024742	-0.0508132	0.04617	0.9253019		0.925302
Atr	Young male kidneys	Raw	main_sss1	0.0707163	0.0246788	0.0223468	0.11909	0.0041639	**	0.0041639
Atr	Young male kidneys	Transformed	(Intercept)	1.22503	0.0174505	1.19083	1.25923	<2.22e-16	***	2.22e-16
Atr	Young male kidneys	Transformed	amp1	0.0707544	0.0247369	0.022271	0.11924	0.0042327	**	0.0042327
Atr	Young male kidneys	Transformed	acr1	1.60359	0.348868	0.919819	2.28736	4.2956e-06	***	4.2956e-06
Inha	Young male kidneys	Raw	(Intercept)	0.491027	0.0265252	0.439039	0.54302	<2e-16	***	2e-16
Inha	Young male kidneys	Raw	main_rrr1	-0.0920254	0.0376084	-0.165736	-0.01831	0.014407	*	0.014407
Inha	Young male kidneys	Raw	main_sss1	-0.000697894	0.0375123	-0.0742206	0.07282	0.985157		0.985157
Inha	Young male kidneys	Transformed	(Intercept)	0.491027	0.0265252	0.439038	0.54302	<2.22e-16	***	2.22e-16
Inha	Young male kidneys	Transformed	amp1	0.092028	0.037588	0.018357	0.1657	0.014352	*	0.014352
Inha	Young male kidneys	Transformed	acr1	-3.13401	0.40784	-3.93336	-2.33466	1.5371e-14	***	1.5371e-14
Mif	Young male kidneys	Raw	(Intercept)	6.05515	0.023911	6.00828	6.10201	<2.22e-16	***	2.22e-16
Mif	Young male kidneys	Raw	main_rrr1	-0.0928753	0.0339018	-0.159322	-0.02643	0.0061525	**	0.0061525
Mif	Young male kidneys	Raw	main_sss1	0.0156306	0.0338152	-0.050646	0.08191	0.6439129		0.643913
Mif	Young male kidneys	Transformed	(Intercept)	6.05515	0.023911	6.00828	6.10201	<2.22e-16	***	2.22e-16
Mif	Young male kidneys	Transformed	amp1	0.0941814	0.0342935	0.0269674	0.1614	0.0060265	**	0.0060265
Mif	Young male kidneys	Transformed	acr1	2.97486	0.354825	2.27941	3.6703	<2.22e-16	***	2.22e-16
Atm	Young male kidneys	Raw	(Intercept)	1.13728	0.0510605	1.0372	1.23736	<2e-16	***	2e-16
Atm	Young male kidneys	Raw	main_rrr1	0.0851275	0.0723953	-0.0567647	0.22702	0.23965		0.23965
Atm	Young male kidneys	Raw	main_sss1	0.059126	0.0722104	-0.0824038	0.20066	0.4129		0.4129
Atm	Young male kidneys	Transformed	(Intercept)	1.13728	0.0510605	1.0372	1.23736	<2e-16	***	2e-16
Atm	Young male kidneys	Transformed	amp1	0.103646	0.0698683	-0.0332929	0.24059	0.13795		0.13795
Atm	Young male kidneys	Transformed	acr1	0.607064	0.720316	-0.80473	2.01886	0.39935		0.39935
Sema3f	Young male kidneys	Raw	(Intercept)	2.15119	0.0302723	2.09186	2.21053	<2e-16	***	2e-16
Sema3f	Young male kidneys	Raw	main_rrr1	0.0385962	0.0429211	-0.0455276	0.12272	0.36853		0.36853
Sema3f	Young male kidneys	Raw	main_sss1	-0.057043	0.0428115	-0.140952	0.02687	0.18272		0.18272
Sema3f	Young male kidneys	Transformed	(Intercept)	2.15119	0.0302723	2.09186	2.21053	<2e-16	***	2e-16
Sema3f	Young male kidneys	Transformed	amp1	0.0688735	0.0442484	-0.0178517	0.1556	0.11958		0.11958
Sema3f	Young male kidneys	Transformed	acr1	-0.975937	0.601656	-2.15516	0.20329	0.10478		0.10478
Cxcl10	Young male kidneys	Raw	(Intercept)	1.02992	0.0422493	0.947114	1.11273	<2e-16	***	2e-16
Cxcl10	Young male kidneys	Raw	main_rrr1	-0.117025	0.0599025	-0.234432	0.00038	0.05075	.	0.05075
Cxcl10	Young male kidneys	Raw	main_sss1	-0.0484158	0.0597495	-0.165523	0.06869	0.41776		0.41776
Cxcl10	Young male kidneys	Transformed	(Intercept)	1.02992	0.0422493	0.947114	1.11273	<2.22e-16	***	2.22e-16
Cxcl10	Young male kidneys	Transformed	amp1	0.126645	0.0583485	0.012284	0.24101	0.02997	*	0.02997
Cxcl10	Young male kidneys	Transformed	acr1	-2.74931	0.483777	-3.6975	-1.80113	1.3234e-08	***	1.3234e-08
Ccl5	Young male kidneys	Raw	(Intercept)	0.975058	0.0359212	0.904654	1.04546	<2.22e-16	***	2.22e-16
Ccl5	Young male kidneys	Raw	main_rrr1	-0.19844	0.0509304	-0.298262	-0.09862	9.7674e-05	***	9.7674e-05
Ccl5	Young male kidneys	Raw	main_sss1	0.165798	0.0508003	0.0662309	0.26536	0.0010996	**	0.0010996
Ccl5	Young male kidneys	Transformed	(Intercept)	0.975058	0.0359212	0.904654	1.04546	<2.22e-16	***	2.22e-16
Ccl5	Young male kidneys	Transformed	amp1	0.258587	0.0526383	0.155418	0.36176	8.991e-07	***	8.991e-07
Ccl5	Young male kidneys	Transformed	acr1	2.44557	0.189601	2.07396	2.81719	<2.22e-16	***	2.22e-16
Ccl7	Young male kidneys	Raw	(Intercept)	0.37987	0.0417977	0.297948	0.46179	<2.22e-16	***	2.22e-16
Ccl7	Young male kidneys	Raw	main_rrr1	-0.0323955	0.0592622	-0.148547	0.08376	0.584621		0.584621
Ccl7	Young male kidneys	Raw	main_sss1	-0.162312	0.0591108	-0.278167	-0.04646	0.0060347	**	0.0060347
Ccl7	Young male kidneys	Transformed	(Intercept)	0.37987	0.0417977	0.297948	0.46179	<2.22e-16	***	2.22e-16
Ccl7	Young male kidneys	Transformed	amp1	0.165513	0.0582964	0.0512541	0.27977	0.0045232	**	0.0045232
Ccl7	Young male kidneys	Transformed	acr1	-1.7678	0.362893	-2.47905	-1.05654	1.1081e-06	***	1.1081e-06
Ccl2	Young male kidneys	Raw	(Intercept)	0.794936	0.0358427	0.724686	0.86519	<2e-16	***	2e-16
Ccl2	Young male kidneys	Raw	main_rrr1	0.0243725	0.050819	-0.0752309	0.12398	0.63152		0.63152
Ccl2	Young male kidneys	Raw	main_sss1	-0.0184602	0.0506892	-0.117809	0.08089	0.71572		0.71572
Ccl2	Young male kidneys	Transformed	(Intercept)	0.794936	0.0358427	0.724686	0.86519	<2e-16	***	2e-16
Ccl2	Young male kidneys	Transformed	amp1	0.0305745	0.0524913	-0.0723067	0.13346	0.56025		0.56025
Ccl2	Young male kidneys	Transformed	acr1	-0.648232	1.60118	-3.7865	2.49003	0.68559		0.68559
Igfbp7	Young male kidneys	Raw	(Intercept)	7.43287	0.0162104	7.4011	7.46464	<2e-16	***	2e-16
Igfbp7	Young male kidneys	Raw	main_rrr1	-0.0422103	0.0229837	-0.0872576	0.00284	0.066279	.	0.066279
Igfbp7	Young male kidneys	Raw	main_sss1	-0.0321318	0.022925	-0.0770639	0.0128	0.161034		0.161034
Igfbp7	Young male kidneys	Transformed	(Intercept)	7.43287	0.0162104	7.4011	7.46464	<2.22e-16	***	2.22e-16
Igfbp7	Young male kidneys	Transformed	amp1	0.0530487	0.0221561	0.00962355	0.09647	0.016651	*	0.016651
Igfbp7	Young male kidneys	Transformed	acr1	-2.49094	0.447246	-3.36753	-1.61436	2.5546e-08	***	2.5546e-08
Fgf1	Young male kidneys	Raw	(Intercept)	4.21524	0.0482507	4.12067	4.30981	<2e-16	***	2e-16
Fgf1	Young male kidneys	Raw	main_rrr1	0.16384	0.0684116	0.0297562	0.29792	0.016624	*	0.016624
Fgf1	Young male kidneys	Raw	main_sss1	-0.0589641	0.0682368	-0.192706	0.07478	0.387527		0.387527
Fgf1	Young male kidneys	Transformed	(Intercept)	4.21524	0.0482507	4.12067	4.30981	<2e-16	***	2e-16
Fgf1	Young male kidneys	Transformed	amp1	0.174128	0.0699316	0.0370642	0.31119	0.012775	*	0.012775
Fgf1	Young male kidneys	Transformed	acr1	-0.345456	0.382927	-1.09598	0.40507	0.366979		0.366979
Fgf2	Young male kidneys	Raw	(Intercept)	0.549643	0.0235905	0.503407	0.59588	<2e-16	***	2e-16
Fgf2	Young male kidneys	Raw	main_rrr1	-0.0398486	0.0334475	-0.105404	0.02571	0.23351		0.23351
Fgf2	Young male kidneys	Raw	main_sss1	0.0105875	0.033362	-0.0548009	0.07598	0.75098		0.75098
Fgf2	Young male kidneys	Transformed	(Intercept)	0.549643	0.0235905	0.503407	0.59588	<2.22e-16	***	2.22e-16
Fgf2	Young male kidneys	Transformed	amp1	0.0412311	0.0340297	-0.0254659	0.10793	0.2256576		0.225658
Fgf2	Young male kidneys	Transformed	acr1	2.8819	0.794739	1.32424	4.43956	0.0002876	***	0.0002876
Icam1	Young male kidneys	Raw	(Intercept)	2.42093	0.0193386	2.38303	2.45884	<2e-16	***	2e-16
Icam1	Young male kidneys	Raw	main_rrr1	0.00774236	0.027419	-0.0459979	0.06148	0.77766		0.77766
Icam1	Young male kidneys	Raw	main_sss1	-0.00528421	0.027349	-0.0588872	0.04832	0.84679		0.84679
Icam1	Young male kidneys	Transformed	(Intercept)	2.42093	0.0193386	2.38303	2.45884	<2e-16	***	2e-16
Icam1	Young male kidneys	Transformed	amp1	0.00937374	0.0282947	-0.0460828	0.06483	0.74043		0.74043
Icam1	Young male kidneys	Transformed	acr1	-0.598888	2.82085	-6.12766	4.92989	0.83187		0.83187
Serpine1	Young male kidneys	Raw	(Intercept)	0.556483	0.0279232	0.501754	0.61121	<2.22e-16	***	2.22e-16
Serpine1	Young male kidneys	Raw	main_rrr1	-0.135827	0.0395905	-0.213423	-0.05823	0.00060178	***	0.00060178
Serpine1	Young male kidneys	Raw	main_sss1	0.0075586	0.0394893	-0.0698391	0.08496	0.8482054		0.848205
Serpine1	Young male kidneys	Transformed	(Intercept)	0.556483	0.0279232	0.501754	0.61121	<2.22e-16	***	2.22e-16
Serpine1	Young male kidneys	Transformed	amp1	0.136038	0.0397467	0.0581354	0.21394	0.00062023	***	0.00062023
Serpine1	Young male kidneys	Transformed	acr1	3.086	0.289126	2.51932	3.65268	<2.22e-16	***	2.22e-16
Vgf	Young male kidneys	Raw	(Intercept)	0.0134182	0.00383155	0.00590854	0.02093	0.00046171	***	0.00046171
Vgf	Young male kidneys	Raw	main_rrr1	-0.00982831	0.00543251	-0.0204758	0.00082	0.07042512	.	0.0704251
Vgf	Young male kidneys	Raw	main_sss1	-0.0134519	0.00541863	-0.0240723	-0.00283	0.01304517	*	0.0130452
Vgf	Young male kidneys	Transformed	(Intercept)	0.0134182	0.00383155	0.00590854	0.02093	0.00046171	***	0.00046171
Vgf	Young male kidneys	Transformed	amp1	0.0166598	0.00523504	0.00639934	0.02692	0.00146076	**	0.00146076
Vgf	Young male kidneys	Transformed	acr1	-2.20178	0.336716	-2.86173	-1.54183	6.1938e-11	***	6.1938e-11
Ptger2	Young male kidneys	Raw	(Intercept)	0.141292	0.0149271	0.112036	0.17055	<2e-16	***	2e-16
Ptger2	Young male kidneys	Raw	main_rrr1	0.0338275	0.0211642	-0.00765357	0.07531	0.10997		0.10997
Ptger2	Young male kidneys	Raw	main_sss1	0.0121679	0.0211101	-0.0292072	0.05354	0.56435		0.56435
Ptger2	Young male kidneys	Transformed	(Intercept)	0.141292	0.0149271	0.112036	0.17055	<2e-16	***	2e-16
Ptger2	Young male kidneys	Transformed	amp1	0.0359493	0.0206708	-0.00456463	0.07646	0.08201	.	0.08201
Ptger2	Young male kidneys	Transformed	acr1	0.345293	0.600665	-0.831988	1.52257	0.56539		0.56539
Gdf15	Young male kidneys	Raw	(Intercept)	2.09569	0.049642	1.99839	2.19298	<2.22e-16	***	2.22e-16
Gdf15	Young male kidneys	Raw	main_rrr1	0.225967	0.0703842	0.0880165	0.36392	0.0013251	**	0.0013251
Gdf15	Young male kidneys	Raw	main_sss1	-0.165951	0.0702044	-0.303549	-0.02835	0.0180875	*	0.0180875
Gdf15	Young male kidneys	Transformed	(Intercept)	2.09569	0.049642	1.99839	2.19298	<2.22e-16	***	2.22e-16
Gdf15	Young male kidneys	Transformed	amp1	0.280358	0.0726823	0.137904	0.42281	0.00011464	***	0.00011464
Gdf15	Young male kidneys	Transformed	acr1	-0.633444	0.241913	-1.10759	-0.1593	0.00883241	**	0.00883241
Bmp6	Young male kidneys	Raw	(Intercept)	3.27665	0.043219	3.19194	3.36136	<2e-16	***	2e-16
Bmp6	Young male kidneys	Raw	main_rrr1	0.0518647	0.0612774	-0.0682368	0.17197	0.39733		0.39733
Bmp6	Young male kidneys	Raw	main_sss1	0.00806343	0.0611208	-0.111731	0.12786	0.89504		0.89504
Bmp6	Young male kidneys	Transformed	(Intercept)	3.27665	0.043219	3.19194	3.36136	<2e-16	***	2e-16
Bmp6	Young male kidneys	Transformed	amp1	0.0524877	0.0606056	-0.066297	0.17127	0.38646		0.38646
Bmp6	Young male kidneys	Transformed	acr1	0.154236	1.17717	-2.15298	2.46145	0.89576		0.89576
Il18	Young male kidneys	Raw	(Intercept)	1.58055	0.0354588	1.51105	1.65005	<2.22e-16	***	2.22e-16
Il18	Young male kidneys	Raw	main_rrr1	-0.0704586	0.0502747	-0.168995	0.02808	0.16107322		0.161073
Il18	Young male kidneys	Raw	main_sss1	0.165441	0.0501463	0.0671563	0.26373	0.00096971	***	0.00096971
Il18	Young male kidneys	Transformed	(Intercept)	1.58055	0.0354588	1.51105	1.65005	<2.22e-16	***	2.22e-16
Il18	Young male kidneys	Transformed	amp1	0.17982	0.0514471	0.0789856	0.28065	0.00047363	***	0.00047363
Il18	Young male kidneys	Transformed	acr1	1.97341	0.272177	1.43996	2.50687	4.1528e-13	***	4.1528e-13
Igfbp2	Young male kidneys	Raw	(Intercept)	2.21032	0.0882399	2.03737	2.38327	<2e-16	***	2e-16
Igfbp2	Young male kidneys	Raw	main_rrr1	0.231626	0.12511	-0.0135842	0.47684	0.064114	.	0.064114
Igfbp2	Young male kidneys	Raw	main_sss1	-0.0348519	0.12479	-0.279436	0.20973	0.780027		0.780027
Igfbp2	Young male kidneys	Transformed	(Intercept)	2.21032	0.0882399	2.03737	2.38327	<2e-16	***	2e-16
Igfbp2	Young male kidneys	Transformed	amp1	0.234234	0.126411	-0.0135268	0.48199	0.063888	.	0.063888
Igfbp2	Young male kidneys	Transformed	acr1	-0.149346	0.527132	-1.18251	0.88381	0.776934		0.776934
Il7	Young male kidneys	Raw	(Intercept)	0.371954	0.0155647	0.341447	0.40246	<2.22e-16	***	2.22e-16
Il7	Young male kidneys	Raw	main_rrr1	-0.0123632	0.0220682	-0.0556162	0.03089	0.5753238		0.575324
Il7	Young male kidneys	Raw	main_sss1	0.0658302	0.0220119	0.0226877	0.10897	0.0027837	**	0.0027837
Il7	Young male kidneys	Transformed	(Intercept)	0.371954	0.0155647	0.341447	0.40246	<2.22e-16	***	2.22e-16
Il7	Young male kidneys	Transformed	amp1	0.0669811	0.0222986	0.0232766	0.11069	0.0026661	**	0.0026661
Il7	Young male kidneys	Transformed	acr1	1.75644	0.325143	1.11917	2.39371	6.5886e-08	***	6.5886e-08
Esm1	Young male kidneys	Raw	(Intercept)	3.73813	0.0597265	3.62107	3.85519	<2e-16	***	2e-16
Esm1	Young male kidneys	Raw	main_rrr1	0.0153133	0.0846824	-0.150661	0.18129	0.8565		0.8565
Esm1	Young male kidneys	Raw	main_sss1	0.081984	0.0844661	-0.0835664	0.24753	0.33174		0.33174
Esm1	Young male kidneys	Transformed	(Intercept)	3.73813	0.0597265	3.62107	3.85519	<2e-16	***	2e-16
Esm1	Young male kidneys	Transformed	amp1	0.0834019	0.0833718	-0.0800037	0.24681	0.31714		0.31714
Esm1	Young male kidneys	Transformed	acr1	1.38614	1.02827	-0.629237	3.40152	0.17765		0.17765
Mmp3	Young male kidneys	Raw	(Intercept)	0.480608	0.0374085	0.407288	0.55393	<2e-16	***	2e-16
Mmp3	Young male kidneys	Raw	main_rrr1	0.0429998	0.0530391	-0.0609549	0.14695	0.41753		0.41753
Mmp3	Young male kidneys	Raw	main_sss1	-0.0420683	0.0529036	-0.145757	0.06162	0.4265		0.4265
Mmp3	Young male kidneys	Transformed	(Intercept)	0.480608	0.0374085	0.407288	0.55393	<2e-16	***	2e-16
Mmp3	Young male kidneys	Transformed	amp1	0.0601558	0.0548362	-0.0473212	0.16763	0.27264		0.27264
Mmp3	Young male kidneys	Transformed	acr1	-0.774449	0.848437	-2.43735	0.88846	0.36135		0.36135
Cdkn2a	Young male kidneys	Raw	(Intercept)	0.0377773	0.0104488	0.0172981	0.05826	0.0002998	***	0.0002998
Cdkn2a	Young male kidneys	Raw	main_rrr1	0.0121397	0.0148147	-0.0168965	0.04118	0.4125361		0.412536
Cdkn2a	Young male kidneys	Raw	main_sss1	0.021888	0.0147768	-0.00707399	0.05085	0.1385422		0.138542
Cdkn2a	Young male kidneys	Transformed	(Intercept)	0.0377773	0.0104488	0.0172981	0.05826	0.0002998	***	0.0002998
Cdkn2a	Young male kidneys	Transformed	amp1	0.0250292	0.014329	-0.00305509	0.05311	0.0806802	.	0.0806802
Cdkn2a	Young male kidneys	Transformed	acr1	1.06441	0.60922	-0.129642	2.25846	0.0806088	.	0.0806088
Glb1	Young male kidneys	Raw	(Intercept)	4.66143	0.0423667	4.57839	4.74447	<2e-16	***	2e-16
Glb1	Young male kidneys	Raw	main_rrr1	-0.0621552	0.060069	-0.179888	0.05558	0.30079		0.30079
Glb1	Young male kidneys	Raw	main_sss1	0.021392	0.0599155	-0.0960403	0.13882	0.72106		0.72106
Glb1	Young male kidneys	Transformed	(Intercept)	4.66143	0.0423667	4.57839	4.74447	<2.22e-16	***	2.22e-16
Glb1	Young male kidneys	Transformed	amp1	0.0657334	0.0613592	-0.0545284	0.186	0.2840395		0.28404
Glb1	Young male kidneys	Transformed	acr1	2.81012	0.891381	1.06305	4.55719	0.0016185	**	0.0016185
Plaur	Young male kidneys	Raw	(Intercept)	1.46019	0.0365826	1.38849	1.53189	<2e-16	***	2e-16
Plaur	Young male kidneys	Raw	main_rrr1	-0.110992	0.0518681	-0.212651	-0.00933	0.032364	*	0.032364
Plaur	Young male kidneys	Raw	main_sss1	0.0822607	0.0517356	-0.0191392	0.18366	0.11183		0.11183
Plaur	Young male kidneys	Transformed	(Intercept)	1.46019	0.0365826	1.38849	1.53189	<2.22e-16	***	2.22e-16
Plaur	Young male kidneys	Transformed	amp1	0.138152	0.0535657	0.0331652	0.24314	0.0099054	**	0.0099054
Plaur	Young male kidneys	Transformed	acr1	2.50378	0.361745	1.79478	3.21279	4.472e-12	***	4.472e-12
Bex3	Young male kidneys	Raw	(Intercept)	3.5723	0.0346243	3.50444	3.64016	<2e-16	***	2e-16
Bex3	Young male kidneys	Raw	main_rrr1	-0.0936813	0.0490915	-0.189899	0.00254	0.056353	.	0.056353
Bex3	Young male kidneys	Raw	main_sss1	0.0964822	0.0489661	0.000510432	0.19245	0.048794	*	0.048794
Bex3	Young male kidneys	Transformed	(Intercept)	3.5723	0.0346243	3.50444	3.64016	<2.22e-16	***	2.22e-16
Bex3	Young male kidneys	Transformed	amp1	0.13448	0.0507515	0.0350094	0.23395	0.0080543	**	0.0080543
Bex3	Young male kidneys	Transformed	acr1	2.34147	0.351303	1.65292	3.03001	2.6451e-11	***	2.6451e-11
Mmp10	Young male kidneys	Raw	(Intercept)	0.00336772	0.00180573	-0.000171446	0.00691	0.062179	.	0.062179
Mmp10	Young male kidneys	Raw	main_rrr1	-0.00500985	0.00256023	-0.0100278	1e-05	0.050371	.	0.050371
Mmp10	Young male kidneys	Raw	main_sss1	-0.00455044	0.00255369	-0.00955557	0.00045	0.074764	.	0.074764
Mmp10	Young male kidneys	Transformed	(Intercept)	0.00336772	0.00180573	-0.000171446	0.00691	0.0621788	.	0.0621788
Mmp10	Young male kidneys	Transformed	amp1	0.00676795	0.00246447	0.00193768	0.0116	0.0060288	**	0.0060288
Mmp10	Young male kidneys	Transformed	acr1	-2.40421	0.390993	-3.17054	-1.63788	7.7976e-10	***	7.7976e-10
Selplg	Young male kidneys	Raw	(Intercept)	0.716454	0.0251297	0.667201	0.76571	<2e-16	***	2e-16
Selplg	Young male kidneys	Raw	main_rrr1	0.0363104	0.0356298	-0.0335228	0.10614	0.308155		0.308155
Selplg	Young male kidneys	Raw	main_sss1	0.0613464	0.0355388	-0.00830836	0.131	0.084315	.	0.084315
Selplg	Young male kidneys	Transformed	(Intercept)	0.716454	0.0251297	0.667201	0.76571	<2e-16	***	2e-16
Selplg	Young male kidneys	Transformed	amp1	0.0712869	0.0344267	0.00381195	0.13876	0.038388	*	0.038388
Selplg	Young male kidneys	Transformed	acr1	1.03636	0.514898	0.0271783	2.04554	0.044141	*	0.044141
Mmp12	Young male kidneys	Raw	(Intercept)	0.401601	0.0270297	0.348624	0.45458	<2.22e-16	***	2.22e-16
Mmp12	Young male kidneys	Raw	main_rrr1	0.121294	0.0383236	0.0461813	0.19641	0.0015508	**	0.0015508
Mmp12	Young male kidneys	Raw	main_sss1	0.0307206	0.0382257	-0.0442004	0.10564	0.4215913		0.421591
Mmp12	Young male kidneys	Transformed	(Intercept)	0.401601	0.0270297	0.348624	0.45458	<2.22e-16	***	2.22e-16
Mmp12	Young male kidneys	Transformed	amp1	0.125124	0.0376605	0.051311	0.19894	0.00089238	***	0.00089238
Mmp12	Young male kidneys	Transformed	acr1	0.248057	0.310725	-0.360953	0.85707	0.42468658		0.424687
Mmp13	Young male kidneys	Raw	(Intercept)	0.946734	0.0316411	0.884719	1.00875	<2.22e-16	***	2.22e-16
Mmp13	Young male kidneys	Raw	main_rrr1	-0.0331965	0.0448619	-0.121124	0.05473	0.45931745		0.459317
Mmp13	Young male kidneys	Raw	main_sss1	0.15186	0.0447473	0.0641571	0.23956	0.00068948	***	0.00068948
Mmp13	Young male kidneys	Transformed	(Intercept)	0.946734	0.0316411	0.884719	1.00875	<2.22e-16	***	2.22e-16
Mmp13	Young male kidneys	Transformed	amp1	0.155446	0.0454177	0.0664291	0.24446	0.00062028	***	0.00062028
Mmp13	Young male kidneys	Transformed	acr1	1.78601	0.284233	1.22892	2.3431	3.308e-10	***	3.308e-10
Ptges	Young male kidneys	Raw	(Intercept)	2.37051	0.0398341	2.29244	2.44858	<2e-16	***	2e-16
Ptges	Young male kidneys	Raw	main_rrr1	0.0457102	0.0564782	-0.064985	0.15641	0.418318		0.418318
Ptges	Young male kidneys	Raw	main_sss1	-0.0990614	0.0563339	-0.209474	0.01135	0.078668	.	0.078668
Ptges	Young male kidneys	Transformed	(Intercept)	2.37051	0.0398341	2.29244	2.44858	<2e-16	***	2e-16
Ptges	Young male kidneys	Transformed	amp1	0.109099	0.0578768	-0.00433756	0.22254	0.059427	.	0.059427
Ptges	Young male kidneys	Transformed	acr1	-1.13848	0.503177	-2.12468	-0.15227	0.023662	*	0.023662
Jun	Young male kidneys	Raw	(Intercept)	2.80261	0.05345	2.69785	2.90737	<2e-16	***	2e-16
Jun	Young male kidneys	Raw	main_rrr1	-0.062386	0.0757832	-0.210918	0.08615	0.410385		0.410385
Jun	Young male kidneys	Raw	main_sss1	-0.149325	0.0755897	-0.297478	-0.00117	0.048215	*	0.048215
Jun	Young male kidneys	Transformed	(Intercept)	2.80261	0.05345	2.69785	2.90737	<2.22e-16	***	2.22e-16
Jun	Young male kidneys	Transformed	amp1	0.161833	0.0736636	0.0174551	0.30621	0.028026	*	0.028026
Jun	Young male kidneys	Transformed	acr1	-1.96654	0.479858	-2.90705	-1.02604	4.1641e-05	***	4.1641e-05
Cxcl2	Young male kidneys	Raw	(Intercept)	0.039989	0.00742698	0.0254324	0.05455	7.2733e-08	***	7.2733e-08
Cxcl2	Young male kidneys	Raw	main_rrr1	0.00323488	0.0105302	-0.017404	0.02387	0.758692		0.758692
Cxcl2	Young male kidneys	Raw	main_sss1	-0.0286257	0.0105033	-0.0492119	-0.00804	0.0064225	**	0.0064225
Cxcl2	Young male kidneys	Transformed	(Intercept)	0.039989	0.00742698	0.0254324	0.05455	7.2733e-08	***	7.2733e-08
Cxcl2	Young male kidneys	Transformed	amp1	0.0288079	0.0105875	0.00805684	0.04956	0.0065096	**	0.0065096
Cxcl2	Young male kidneys	Transformed	acr1	-1.45827	0.362596	-2.16894	-0.74759	5.7768e-05	***	5.7768e-05
Nap1l4	Young male kidneys	Raw	(Intercept)	3.96867	0.0242633	3.92112	4.01623	<2e-16	***	2e-16
Nap1l4	Young male kidneys	Raw	main_rrr1	-0.0160925	0.0344014	-0.0835179	0.05133	0.63994		0.63994
Nap1l4	Young male kidneys	Raw	main_sss1	-0.0183604	0.0343135	-0.0856136	0.04889	0.5926		0.5926
Nap1l4	Young male kidneys	Transformed	(Intercept)	3.96867	0.0242633	3.92112	4.01623	<2e-16	***	2e-16
Nap1l4	Young male kidneys	Transformed	amp1	0.0244146	0.0331094	-0.0404787	0.08931	0.46088		0.46088
Nap1l4	Young male kidneys	Transformed	acr1	-2.29046	1.45657	-5.1453	0.56437	0.11583		0.11583
Trp53	Young male kidneys	Raw	(Intercept)	2.55289	0.0168054	2.51995	2.58583	<2e-16	***	2e-16
Trp53	Young male kidneys	Raw	main_rrr1	0.0181046	0.0238273	-0.0285961	0.06481	0.44736		0.44736
Trp53	Young male kidneys	Raw	main_sss1	0.0112996	0.0237665	-0.0352818	0.05788	0.63447		0.63447
Trp53	Young male kidneys	Transformed	(Intercept)	2.55289	0.0168054	2.51995	2.58583	<2e-16	***	2e-16
Trp53	Young male kidneys	Transformed	amp1	0.0213415	0.0230326	-0.0238015	0.06648	0.35415		0.35415
Trp53	Young male kidneys	Transformed	acr1	0.557972	1.14975	-1.69551	2.81145	0.62747		0.62747
Gmfg	Young male kidneys	Raw	(Intercept)	1.65447	0.0280062	1.59958	1.70937	<2e-16	***	2e-16
Gmfg	Young male kidneys	Raw	main_rrr1	-0.0149098	0.0397082	-0.0927364	0.06292	0.7073		0.7073
Gmfg	Young male kidneys	Raw	main_sss1	0.0365886	0.0396068	-0.0410392	0.11422	0.35559		0.35559
Gmfg	Young male kidneys	Transformed	(Intercept)	1.65447	0.0280062	1.59958	1.70937	<2e-16	***	2e-16
Gmfg	Young male kidneys	Transformed	amp1	0.0395098	0.0406024	-0.0400695	0.11909	0.33051		0.33051
Gmfg	Young male kidneys	Transformed	acr1	1.95775	0.979237	0.0384811	3.87702	0.04558	*	0.04558
Cxcl12	Young male kidneys	Raw	(Intercept)	3.71689	0.0279573	3.66209	3.77168	<2.22e-16	***	2.22e-16
Cxcl12	Young male kidneys	Raw	main_rrr1	-0.178529	0.0396388	-0.25622	-0.10084	6.6717e-06	***	6.6717e-06
Cxcl12	Young male kidneys	Raw	main_sss1	-0.0241945	0.0395375	-0.101687	0.0533	0.54058		0.54058
Cxcl12	Young male kidneys	Transformed	(Intercept)	3.71689	0.0279573	3.66209	3.77168	<2.22e-16	***	2.22e-16
Cxcl12	Young male kidneys	Transformed	amp1	0.180161	0.0392583	0.103216	0.25711	4.4512e-06	***	4.4512e-06
Cxcl12	Young male kidneys	Transformed	acr1	-3.00689	0.221553	-3.44113	-2.57266	<2.22e-16	***	2.22e-16
Lmnb2	Young male kidneys	Raw	(Intercept)	2.04429	0.0216659	2.00183	2.08675	<2.22e-16	***	2.22e-16
Lmnb2	Young male kidneys	Raw	main_rrr1	0.0429998	0.0307187	-0.0172078	0.10321	0.1615762		0.161576
Lmnb2	Young male kidneys	Raw	main_sss1	-0.0950191	0.0306403	-0.155073	-0.03497	0.0019279	**	0.0019279
Lmnb2	Young male kidneys	Transformed	(Intercept)	2.04429	0.0216659	2.00183	2.08675	<2.22e-16	***	2.22e-16
Lmnb2	Young male kidneys	Transformed	amp1	0.104296	0.0314687	0.0426182	0.16597	0.00091883	***	0.00091883
Lmnb2	Young male kidneys	Transformed	acr1	-1.14583	0.286392	-1.70715	-0.58451	6.3096e-05	***	6.3096e-05
Nrg1	Young male kidneys	Raw	(Intercept)	0.958729	0.0382449	0.88377	1.03369	<2.22e-16	***	2.22e-16
Nrg1	Young male kidneys	Raw	main_rrr1	0.100604	0.054225	-0.00567504	0.20688	0.0635524	.	0.0635524
Nrg1	Young male kidneys	Raw	main_sss1	-0.150579	0.0540865	-0.256587	-0.04457	0.0053686	**	0.0053686
Nrg1	Young male kidneys	Transformed	(Intercept)	0.958729	0.0382449	0.88377	1.03369	<2.22e-16	***	2.22e-16
Nrg1	Young male kidneys	Transformed	amp1	0.181095	0.0558928	0.0715467	0.29064	0.00119516	**	0.00119516
Nrg1	Young male kidneys	Transformed	acr1	-0.981793	0.289137	-1.54849	-0.41509	0.00068479	***	0.00068479
Tnfrsf11b	Young male kidneys	Raw	(Intercept)	0.254518	0.0210215	0.213317	0.29572	<2e-16	***	2e-16
Tnfrsf11b	Young male kidneys	Raw	main_rrr1	0.0160036	0.029805	-0.0424131	0.07442	0.59131		0.59131
Tnfrsf11b	Young male kidneys	Raw	main_sss1	0.0142485	0.0297288	-0.044019	0.07252	0.63174		0.63174
Tnfrsf11b	Young male kidneys	Transformed	(Intercept)	0.254518	0.0210215	0.213317	0.29572	<2e-16	***	2e-16
Tnfrsf11b	Young male kidneys	Transformed	amp1	0.0214274	0.0286933	-0.0348104	0.07767	0.4552		0.4552
Tnfrsf11b	Young male kidneys	Transformed	acr1	0.727447	1.43756	-2.09012	3.54501	0.61284		0.61284
Hmgb1	Young male kidneys	Raw	(Intercept)	4.51798	0.0177867	4.48312	4.55284	<2e-16	***	2e-16
Hmgb1	Young male kidneys	Raw	main_rrr1	-0.0594251	0.0252186	-0.108853	-0.01	0.018453	*	0.018453
Hmgb1	Young male kidneys	Raw	main_sss1	0.0756023	0.0251542	0.026301	0.1249	0.002651	**	0.002651
Hmgb1	Young male kidneys	Transformed	(Intercept)	4.51798	0.0177867	4.48312	4.55284	<2.22e-16	***	2.22e-16
Hmgb1	Young male kidneys	Transformed	amp1	0.0961616	0.0260406	0.0451229	0.1472	0.00022184	***	0.00022184
Hmgb1	Young male kidneys	Transformed	acr1	2.23696	0.252723	1.74163	2.73228	<2.22e-16	***	2.22e-16
Ccl26	Young male kidneys	Raw	(Intercept)	-6.07533e-14
Ccl26	Young male kidneys	Raw	main_rrr1	-2.44109e-13
Ccl26	Young male kidneys	Raw	main_sss1	1.70174e-14
Ccl26	Young male kidneys	Transformed	(Intercept)	-6.07533e-14
Ccl26	Young male kidneys	Transformed	amp1	2.44702e-13
Ccl26	Young male kidneys	Transformed	acr1	3.07199
Spx	Young male kidneys	Raw	(Intercept)	0.169425	0.0178857	0.13437	0.20448	<2e-16	***	2e-16
Spx	Young male kidneys	Raw	main_rrr1	-0.0101047	0.0253591	-0.0598075	0.0396	0.69029		0.69029
Spx	Young male kidneys	Raw	main_sss1	0.0183927	0.0252943	-0.0311831	0.06797	0.46713		0.46713
Spx	Young male kidneys	Transformed	(Intercept)	0.169425	0.0178857	0.13437	0.20448	<2e-16	***	2e-16
Spx	Young male kidneys	Transformed	amp1	0.0209857	0.026064	-0.0300988	0.07207	0.420728		0.420728
Spx	Young male kidneys	Transformed	acr1	2.07317	1.17067	-0.221304	4.36764	0.076573	.	0.076573
Csf2rb	Young male kidneys	Raw	(Intercept)	0.375492	0.016556	0.343042	0.40794	<2e-16	***	2e-16
Csf2rb	Young male kidneys	Raw	main_rrr1	-0.0257387	0.0234736	-0.0717462	0.02027	0.27286		0.27286
Csf2rb	Young male kidneys	Raw	main_sss1	-0.00531526	0.0234137	-0.0512052	0.04057	0.82041		0.82041
Csf2rb	Young male kidneys	Transformed	(Intercept)	0.375492	0.016556	0.343042	0.40794	<2.22e-16	***	2.22e-16
Csf2rb	Young male kidneys	Transformed	amp1	0.0262818	0.0231367	-0.0190653	0.07163	0.2559835		0.255983
Csf2rb	Young male kidneys	Transformed	acr1	-2.93795	0.903542	-4.70886	-1.16704	0.0011476	**	0.0011476
Ang	Young male kidneys	Raw	(Intercept)	1.53004	0.0647645	1.4031	1.65697	<2.22e-16	***	2.22e-16
Ang	Young male kidneys	Raw	main_rrr1	-0.0164574	0.0918253	-0.196432	0.16352	0.8577613		0.857761
Ang	Young male kidneys	Raw	main_sss1	0.256239	0.0915908	0.0767243	0.43575	0.0051476	**	0.0051476
Ang	Young male kidneys	Transformed	(Intercept)	1.53004	0.0647645	1.4031	1.65697	<2.22e-16	***	2.22e-16
Ang	Young male kidneys	Transformed	amp1	0.256767	0.0920114	0.0764279	0.43711	0.0052611	**	0.0052611
Ang	Young male kidneys	Transformed	acr1	1.63493	0.35598	0.937227	2.33264	4.374e-06	***	4.374e-06
Hspa1a	Young male kidneys	Raw	(Intercept)	3.41896	0.0957031	3.23138	3.60653	<2e-16	***	2e-16
Hspa1a	Young male kidneys	Raw	main_rrr1	-0.223069	0.135691	-0.489019	0.04288	0.10019		0.10019
Hspa1a	Young male kidneys	Raw	main_sss1	-0.0530811	0.135345	-0.318352	0.21219	0.69492		0.69492
Hspa1a	Young male kidneys	Transformed	(Intercept)	3.41896	0.0957031	3.23138	3.60653	<2.22e-16	***	2.22e-16
Hspa1a	Young male kidneys	Transformed	amp1	0.229297	0.133472	-0.0323025	0.4909	0.085806	.	0.085806
Hspa1a	Young male kidneys	Transformed	acr1	-2.90798	0.599806	-4.08358	-1.73238	1.2459e-06	***	1.2459e-06
Scamp4	Young male kidneys	Raw	(Intercept)	3.5008	0.0206615	3.46031	3.5413	<2e-16	***	2e-16
Scamp4	Young male kidneys	Raw	main_rrr1	0.0285907	0.0292946	-0.0288258	0.08601	0.32908		0.32908
Scamp4	Young male kidneys	Raw	main_sss1	-0.0100685	0.0292198	-0.0673383	0.0472	0.73041		0.73041
Scamp4	Young male kidneys	Transformed	(Intercept)	3.5008	0.0206615	3.46031	3.5413	<2e-16	***	2e-16
Scamp4	Young male kidneys	Transformed	amp1	0.0303118	0.029935	-0.0283597	0.08898	0.31126		0.31126
Scamp4	Young male kidneys	Transformed	acr1	-0.338599	0.942323	-2.18552	1.50832	0.71935		0.71935
Acvr1b	Old male kidneys	Raw	(Intercept)	2.88702	0.0647605	2.76009	3.01395	<2.22e-16	***	2.22e-16
Acvr1b	Old male kidneys	Raw	main_rrr1	0.214271	0.0915851	0.0347677	0.39377	0.01930517	*	0.0193052
Acvr1b	Old male kidneys	Raw	main_sss1	-0.319449	0.0879922	-0.491911	-0.14699	0.00028295	***	0.00028295
Acvr1b	Old male kidneys	Transformed	(Intercept)	2.88702	0.0647605	2.76009	3.01395	<2.22e-16	***	2.22e-16
Acvr1b	Old male kidneys	Transformed	amp1	0.384656	0.0913281	0.205656	0.56366	2.5334e-05	***	2.5334e-05
Acvr1b	Old male kidneys	Transformed	acr1	-0.979971	0.229449	-1.42968	-0.53026	1.9462e-05	***	1.9462e-05
Mmp14	Old male kidneys	Raw	(Intercept)	1.10806	0.0455928	1.0187	1.19742	<2e-16	***	2e-16
Mmp14	Old male kidneys	Raw	main_rrr1	0.137906	0.0644779	0.0115312	0.26428	0.032452	*	0.032452
Mmp14	Old male kidneys	Raw	main_sss1	0.0303809	0.0619484	-0.0910357	0.1518	0.623835		0.623835
Mmp14	Old male kidneys	Transformed	(Intercept)	1.10806	0.0455928	1.0187	1.19742	<2e-16	***	2e-16
Mmp14	Old male kidneys	Transformed	amp1	0.141212	0.0636633	0.0164347	0.26599	0.026547	*	0.026547
Mmp14	Old male kidneys	Transformed	acr1	0.216839	0.444616	-0.654593	1.08827	0.625763		0.625763
Ccl3	Old male kidneys	Raw	(Intercept)	0.287916	0.0404916	0.208554	0.36728	1.1562e-12	***	1.1562e-12
Ccl3	Old male kidneys	Raw	main_rrr1	0.0197949	0.0572638	-0.0924402	0.13203	0.72958		0.72958
Ccl3	Old male kidneys	Raw	main_sss1	0.0228379	0.0550173	-0.0849941	0.13067	0.67807		0.67807
Ccl3	Old male kidneys	Transformed	(Intercept)	0.287916	0.0404916	0.208554	0.36728	1.1562e-12	***	1.1562e-12
Ccl3	Old male kidneys	Transformed	amp1	0.0302226	0.0544854	-0.0765668	0.13701	0.57911		0.57911
Ccl3	Old male kidneys	Transformed	acr1	0.856655	1.91149	-2.88979	4.60311	0.65404		0.65404
Angptl4	Old male kidneys	Raw	(Intercept)	2.98953	0.0437807	2.90372	3.07534	<2.22e-16	***	2.22e-16
Angptl4	Old male kidneys	Raw	main_rrr1	-0.359397	0.0619152	-0.480748	-0.23805	6.4497e-09	***	6.4497e-09
Angptl4	Old male kidneys	Raw	main_sss1	0.184416	0.0594862	0.0678257	0.30101	0.0019342	**	0.0019342
Angptl4	Old male kidneys	Transformed	(Intercept)	2.98953	0.0437807	2.90372	3.07534	<2.22e-16	***	2.22e-16
Angptl4	Old male kidneys	Transformed	amp1	0.40395	0.0627035	0.281053	0.52685	1.1774e-10	***	1.1774e-10
Angptl4	Old male kidneys	Transformed	acr1	2.6675	0.145203	2.38291	2.95209	<2.22e-16	***	2.22e-16
Axl	Old male kidneys	Raw	(Intercept)	2.44905	0.0433135	2.36416	2.53394	<2.22e-16	***	2.22e-16
Axl	Old male kidneys	Raw	main_rrr1	0.16075	0.0612545	0.0406933	0.28081	0.0086828	**	0.0086828
Axl	Old male kidneys	Raw	main_sss1	-0.00440967	0.0588514	-0.119756	0.11094	0.9402714		0.940271
Axl	Old male kidneys	Transformed	(Intercept)	2.44905	0.0433135	2.36416	2.53394	<2.22e-16	***	2.22e-16
Axl	Old male kidneys	Transformed	amp1	0.16081	0.0613388	0.0405886	0.28103	0.0087499	**	0.0087499
Axl	Old male kidneys	Transformed	acr1	-0.027425	0.365421	-0.743638	0.68879	0.9401748		0.940175
Pgf	Old male kidneys	Raw	(Intercept)	0.235047	0.0274787	0.18119	0.2889	<2e-16	***	2e-16
Pgf	Old male kidneys	Raw	main_rrr1	-0.0451029	0.0388608	-0.121269	0.03106	0.24579		0.24579
Pgf	Old male kidneys	Raw	main_sss1	0.0215415	0.0373363	-0.0516362	0.09472	0.56397		0.56397
Pgf	Old male kidneys	Transformed	(Intercept)	0.235047	0.0274787	0.18119	0.2889	<2.22e-16	***	2.22e-16
Pgf	Old male kidneys	Transformed	amp1	0.0499831	0.0393551	-0.0271515	0.12712	0.20406549		0.204065
Pgf	Old male kidneys	Transformed	acr1	2.69602	0.736548	1.25241	4.13962	0.00025188	***	0.00025188
Ccl24	Old male kidneys	Raw	(Intercept)	0.142128	0.0275529	0.088125	0.19613	2.4913e-07	***	2.4913e-07
Ccl24	Old male kidneys	Raw	main_rrr1	0.052359	0.0389657	-0.0240124	0.12873	0.17904		0.17904
Ccl24	Old male kidneys	Raw	main_sss1	0.0194381	0.037437	-0.0539371	0.09281	0.60361		0.60361
Ccl24	Old male kidneys	Transformed	(Intercept)	0.142128	0.0275529	0.088125	0.19613	2.4913e-07	***	2.4913e-07
Ccl24	Old male kidneys	Transformed	amp1	0.0558507	0.0381231	-0.0188691	0.13057	0.14292		0.14292
Ccl24	Old male kidneys	Transformed	acr1	0.355476	0.685663	-0.988398	1.69935	0.60415		0.60415
Ptbp1	Old male kidneys	Raw	(Intercept)	4.20021	0.0447272	4.11254	4.28787	<2.22e-16	***	2.22e-16
Ptbp1	Old male kidneys	Raw	main_rrr1	0.187763	0.0632538	0.0637879	0.31174	0.0029935	**	0.0029935
Ptbp1	Old male kidneys	Raw	main_sss1	-0.190602	0.0607723	-0.309713	-0.07149	0.0017108	**	0.0017108
Ptbp1	Old male kidneys	Transformed	(Intercept)	4.20021	0.0447272	4.11254	4.28787	<2.22e-16	***	2.22e-16
Ptbp1	Old male kidneys	Transformed	amp1	0.267552	0.0636397	0.14282	0.39228	2.6204e-05	***	2.6204e-05
Ptbp1	Old male kidneys	Transformed	acr1	-0.792901	0.225631	-1.23513	-0.35067	0.00044118	***	0.00044118
Ctnnb1	Old male kidneys	Raw	(Intercept)	5.04584	0.0585948	4.93099	5.16068	<2.22e-16	***	2.22e-16
Ctnnb1	Old male kidneys	Raw	main_rrr1	0.214692	0.0828656	0.0522786	0.37711	0.009574	**	0.009574
Ctnnb1	Old male kidneys	Raw	main_sss1	-0.305489	0.0796147	-0.461531	-0.14945	0.0001245	***	0.0001245
Ctnnb1	Old male kidneys	Transformed	(Intercept)	5.04584	0.0585948	4.93099	5.16068	<2.22e-16	***	2.22e-16
Ctnnb1	Old male kidneys	Transformed	amp1	0.373385	0.0827312	0.211234	0.53553	6.3849e-06	***	6.3849e-06
Ctnnb1	Old male kidneys	Transformed	acr1	-0.958205	0.213598	-1.37685	-0.53956	7.2569e-06	***	7.2569e-06
Ccl8	Old male kidneys	Raw	(Intercept)	1.32539	0.124376	1.08162	1.56916	<2e-16	***	2e-16
Ccl8	Old male kidneys	Raw	main_rrr1	0.0634608	0.175894	-0.281285	0.40821	0.71826		0.71826
Ccl8	Old male kidneys	Raw	main_sss1	0.0945849	0.168993	-0.236636	0.42581	0.57569		0.57569
Ccl8	Old male kidneys	Transformed	(Intercept)	1.32539	0.124376	1.08162	1.56916	<2e-16	***	2e-16
Ccl8	Old male kidneys	Transformed	amp1	0.113902	0.166822	-0.213063	0.44087	0.49475		0.49475
Ccl8	Old male kidneys	Transformed	acr1	0.979841	1.56236	-2.08233	4.04201	0.53056		0.53056
Wnt2	Old male kidneys	Raw	(Intercept)	0.381236	0.0367928	0.309124	0.45335	<2e-16	***	2e-16
Wnt2	Old male kidneys	Raw	main_rrr1	0.0414174	0.0520329	-0.0605652	0.1434	0.42604		0.42604
Wnt2	Old male kidneys	Raw	main_sss1	0.0290181	0.0499916	-0.0689637	0.127	0.56161		0.56161
Wnt2	Old male kidneys	Transformed	(Intercept)	0.381236	0.0367928	0.309124	0.45335	<2e-16	***	2e-16
Wnt2	Old male kidneys	Transformed	amp1	0.0505712	0.0500835	-0.0475906	0.14873	0.31262		0.31262
Wnt2	Old male kidneys	Transformed	acr1	0.611145	1.02715	-1.40204	2.62433	0.55185		0.55185
Csf1	Old male kidneys	Raw	(Intercept)	1.54033	0.041471	1.45905	1.62161	<2e-16	***	2e-16
Csf1	Old male kidneys	Raw	main_rrr1	0.138775	0.0586489	0.0238252	0.25372	0.017972	*	0.017972
Csf1	Old male kidneys	Raw	main_sss1	-0.0250639	0.056348	-0.135504	0.08538	0.656461		0.656461
Csf1	Old male kidneys	Transformed	(Intercept)	1.54033	0.041471	1.45905	1.62161	<2e-16	***	2e-16
Csf1	Old male kidneys	Transformed	amp1	0.14102	0.059102	0.0251825	0.25686	0.01703	*	0.01703
Csf1	Old male kidneys	Transformed	acr1	-0.178682	0.396204	-0.955226	0.59786	0.652		0.652
Itga2	Old male kidneys	Raw	(Intercept)	0.405982	0.0372691	0.332936	0.47903	<2e-16	***	2e-16
Itga2	Old male kidneys	Raw	main_rrr1	0.126145	0.0527065	0.0228417	0.22945	0.016696	*	0.016696
Itga2	Old male kidneys	Raw	main_sss1	0.0299002	0.0506388	-0.06935	0.12915	0.554882		0.554882
Itga2	Old male kidneys	Transformed	(Intercept)	0.405982	0.0372691	0.332936	0.47903	<2e-16	***	2e-16
Itga2	Old male kidneys	Transformed	amp1	0.12964	0.0519872	0.0277468	0.23153	0.012642	*	0.012642
Itga2	Old male kidneys	Transformed	acr1	0.232736	0.396306	-0.544009	1.00948	0.557027		0.557027
Il10	Old male kidneys	Raw	(Intercept)	0.0289109	0.0114156	0.00653668	0.05129	0.011323	*	0.011323
Il10	Old male kidneys	Raw	main_rrr1	-0.00475664	0.0161441	-0.0363985	0.02689	0.768272		0.768272
Il10	Old male kidneys	Raw	main_sss1	0.014336	0.0155108	-0.0160645	0.04474	0.355351		0.355351
Il10	Old male kidneys	Transformed	(Intercept)	0.0289109	0.0114156	0.00653668	0.05129	0.011323	*	0.011323
Il10	Old male kidneys	Transformed	amp1	0.0151045	0.0158291	-0.01592	0.04613	0.339972		0.339972
Il10	Old male kidneys	Transformed	acr1	1.89116	1.04817	-0.163209	3.94554	0.071191	.	0.071191
Timp2	Old male kidneys	Raw	(Intercept)	3.34139	0.0522444	3.23899	3.44378	<2e-16	***	2e-16
Timp2	Old male kidneys	Raw	main_rrr1	0.130311	0.0738847	-0.0144998	0.27512	0.07778	.	0.07778
Timp2	Old male kidneys	Raw	main_sss1	-0.0603716	0.0709861	-0.199502	0.07876	0.39506		0.39506
Timp2	Old male kidneys	Transformed	(Intercept)	3.34139	0.0522444	3.23899	3.44378	<2e-16	***	2e-16
Timp2	Old male kidneys	Transformed	amp1	0.143617	0.0748218	-0.00303109	0.29026	0.054927	.	0.054927
Timp2	Old male kidneys	Transformed	acr1	-0.433848	0.487392	-1.38912	0.52142	0.37339		0.37339
Igfbp4	Old male kidneys	Raw	(Intercept)	6.03234	0.0377021	5.95845	6.10624	<2.22e-16	***	2.22e-16
Igfbp4	Old male kidneys	Raw	main_rrr1	-0.334081	0.0533189	-0.438584	-0.22958	3.7111e-10	***	3.7111e-10
Igfbp4	Old male kidneys	Raw	main_sss1	-0.00505492	0.0512271	-0.105458	0.09535	0.9214		0.9214
Igfbp4	Old male kidneys	Transformed	(Intercept)	6.03234	0.0377021	5.95845	6.10624	<2.22e-16	***	2.22e-16
Igfbp4	Old male kidneys	Transformed	amp1	0.334119	0.053277	0.229698	0.43854	3.5791e-10	***	3.5791e-10
Igfbp4	Old male kidneys	Transformed	acr1	-3.12646	0.15345	-3.42722	-2.82571	<2.22e-16	***	2.22e-16
Mmp9	Old male kidneys	Raw	(Intercept)	0.300199	0.0229174	0.255282	0.34512	<2.22e-16	***	2.22e-16
Mmp9	Old male kidneys	Raw	main_rrr1	0.106851	0.0324101	0.0433286	0.17037	0.00097775	***	0.00097775
Mmp9	Old male kidneys	Raw	main_sss1	0.117421	0.0311386	0.0563909	0.17845	0.00016264	***	0.00016264
Mmp9	Old male kidneys	Transformed	(Intercept)	0.300199	0.0229174	0.255282	0.34512	<2.22e-16	***	2.22e-16
Mmp9	Old male kidneys	Transformed	amp1	0.158761	0.030864	0.0982685	0.21925	2.6911e-07	***	2.6911e-07
Mmp9	Old male kidneys	Transformed	acr1	0.832494	0.205792	0.429149	1.23584	5.2252e-05	***	5.2252e-05
Csf2	Old male kidneys	Raw	(Intercept)	0.0390086	0.0136091	0.0123352	0.06568	0.0041523	**	0.0041523
Csf2	Old male kidneys	Raw	main_rrr1	-0.00100073	0.0192462	-0.0387227	0.03672	0.9585318		0.958532
Csf2	Old male kidneys	Raw	main_sss1	-0.0287387	0.0184912	-0.0649808	0.0075	0.1201403		0.12014
Csf2	Old male kidneys	Transformed	(Intercept)	0.0390086	0.0136091	0.0123352	0.06568	0.0041523	**	0.0041523
Csf2	Old male kidneys	Transformed	amp1	0.0287561	0.0184564	-0.00741765	0.06493	0.1192186		0.119219
Csf2	Old male kidneys	Transformed	acr1	-1.6056	0.670453	-2.91967	-0.29154	0.0166292	*	0.0166292
Cxcl16	Old male kidneys	Raw	(Intercept)	3.56931	0.0416117	3.48776	3.65087	<2e-16	***	2e-16
Cxcl16	Old male kidneys	Raw	main_rrr1	-0.0338093	0.0588478	-0.149149	0.08153	0.56562		0.56562
Cxcl16	Old male kidneys	Raw	main_sss1	0.0573974	0.0565391	-0.0534172	0.16821	0.31002		0.31002
Cxcl16	Old male kidneys	Transformed	(Intercept)	3.56931	0.0416117	3.48776	3.65087	<2e-16	***	2e-16
Cxcl16	Old male kidneys	Transformed	amp1	0.0666148	0.058486	-0.0480157	0.18125	0.254709		0.254709
Cxcl16	Old male kidneys	Transformed	acr1	2.10312	0.854363	0.428595	3.77764	0.013831	*	0.013831
Ccl4	Old male kidneys	Raw	(Intercept)	0.372467	0.0568198	0.261103	0.48383	5.5551e-11	***	5.5551e-11
Ccl4	Old male kidneys	Raw	main_rrr1	-0.0117906	0.0803553	-0.169284	0.1457	0.88334		0.88334
Ccl4	Old male kidneys	Raw	main_sss1	0.0349552	0.0772028	-0.11636	0.18627	0.65071		0.65071
Ccl4	Old male kidneys	Transformed	(Intercept)	0.372467	0.0568198	0.261103	0.48383	5.5551e-11	***	5.5551e-11
Ccl4	Old male kidneys	Transformed	amp1	0.0368901	0.0788136	-0.117582	0.19136	0.63974		0.63974
Ccl4	Old male kidneys	Transformed	acr1	1.89612	2.13542	-2.28923	6.08147	0.37457		0.37457
Igf1	Old male kidneys	Raw	(Intercept)	0.944966	0.0326207	0.881031	1.0089	<2e-16	***	2e-16
Igf1	Old male kidneys	Raw	main_rrr1	0.076619	0.0461326	-0.0137992	0.16704	0.096745	.	0.096745
Igf1	Old male kidneys	Raw	main_sss1	-0.00754079	0.0443228	-0.0944118	0.07933	0.864905		0.864905
Igf1	Old male kidneys	Transformed	(Intercept)	0.944966	0.0326207	0.881031	1.0089	<2e-16	***	2e-16
Igf1	Old male kidneys	Transformed	amp1	0.0769892	0.0463457	-0.0138467	0.16783	0.096674	.	0.096674
Igf1	Old male kidneys	Transformed	acr1	-0.0981034	0.572806	-1.22078	1.02458	0.864013		0.864013
Egfr	Old male kidneys	Raw	(Intercept)	2.48648	0.0467779	2.39479	2.57816	<2.22e-16	***	2.22e-16
Egfr	Old male kidneys	Raw	main_rrr1	0.166169	0.0661539	0.0365101	0.29583	0.01200966	*	0.0120097
Egfr	Old male kidneys	Raw	main_sss1	-0.232758	0.0635586	-0.357331	-0.10819	0.00025015	***	0.00025015
Egfr	Old male kidneys	Transformed	(Intercept)	2.48648	0.0467779	2.39479	2.57816	<2.22e-16	***	2.22e-16
Egfr	Old male kidneys	Transformed	amp1	0.285987	0.0660728	0.156487	0.41549	1.5022e-05	***	1.5022e-05
Egfr	Old male kidneys	Transformed	acr1	-0.950794	0.222538	-1.38696	-0.51463	1.9329e-05	***	1.9329e-05
Il13	Old male kidneys	Raw	(Intercept)	0.0163506	0.00761698	0.00142161	0.03128	0.031825	*	0.031825
Il13	Old male kidneys	Raw	main_rrr1	-0.00311156	0.010772	-0.0242244	0.018	0.772692		0.772692
Il13	Old male kidneys	Raw	main_sss1	0.0143069	0.0103494	-0.00597765	0.03459	0.166855		0.166855
Il13	Old male kidneys	Transformed	(Intercept)	0.0163506	0.00761698	0.00142161	0.03128	0.031825	*	0.031825
Il13	Old male kidneys	Transformed	amp1	0.0146413	0.0104874	-0.00591359	0.0352	0.162688		0.162688
Il13	Old male kidneys	Transformed	acr1	1.78495	0.726558	0.360921	3.20898	0.014021	*	0.014021
Igfbp3	Old male kidneys	Raw	(Intercept)	5.03508	0.0676721	4.90245	5.16772	<2.22e-16	***	2.22e-16
Igfbp3	Old male kidneys	Raw	main_rrr1	0.0690659	0.0957028	-0.118508	0.25664	0.4704973		0.470497
Igfbp3	Old male kidneys	Raw	main_sss1	0.251456	0.0919483	0.0712409	0.43167	0.0062426	**	0.0062426
Igfbp3	Old male kidneys	Transformed	(Intercept)	5.03508	0.0676721	4.90245	5.16772	<2.22e-16	***	2.22e-16
Igfbp3	Old male kidneys	Transformed	amp1	0.260769	0.0909065	0.0825952	0.43894	0.00412374	**	0.00412374
Igfbp3	Old male kidneys	Transformed	acr1	1.30274	0.3708	0.575989	2.0295	0.00044252	***	0.00044252
Igfbp1	Old male kidneys	Raw	(Intercept)	1.87816	0.120689	1.64161	2.11471	<2e-16	***	2e-16
Igfbp1	Old male kidneys	Raw	main_rrr1	0.020595	0.17068	-0.313931	0.35512	0.903957		0.903957
Igfbp1	Old male kidneys	Raw	main_sss1	0.367027	0.163984	0.0456248	0.68843	0.025209	*	0.025209
Igfbp1	Old male kidneys	Transformed	(Intercept)	1.87816	0.120689	1.64161	2.11471	<2e-16	***	2e-16
Igfbp1	Old male kidneys	Transformed	amp1	0.367604	0.163495	0.0471603	0.68805	0.02455	*	0.02455
Igfbp1	Old male kidneys	Transformed	acr1	1.51474	0.465577	0.602229	2.42726	0.00114	**	0.00114
Ccl1	Old male kidneys	Raw	(Intercept)	0.0264522	0.0104818	0.00590827	0.047	0.011615	*	0.011615
Ccl1	Old male kidneys	Raw	main_rrr1	-0.0250015	0.0148235	-0.0540551	0.00405	0.091678	.	0.091678
Ccl1	Old male kidneys	Raw	main_sss1	0.0232188	0.014242	-0.00469496	0.05113	0.103037		0.103037
Ccl1	Old male kidneys	Transformed	(Intercept)	0.0264522	0.0104818	0.00590827	0.047	0.011615	*	0.011615
Ccl1	Old male kidneys	Transformed	amp1	0.0341202	0.0149381	0.00484206	0.0634	0.022365	*	0.022365
Ccl1	Old male kidneys	Transformed	acr1	2.39315	0.413882	1.58196	3.20434	7.3729e-09	***	7.3729e-09
Pecam1	Old male kidneys	Raw	(Intercept)	2.85721	0.0390861	2.78061	2.93382	<2.22e-16	***	2.22e-16
Pecam1	Old male kidneys	Raw	main_rrr1	0.165194	0.0552761	0.0568551	0.27353	0.0028032	**	0.0028032
Pecam1	Old male kidneys	Raw	main_sss1	-0.0742195	0.0531076	-0.178308	0.02987	0.1622537		0.162254
Pecam1	Old male kidneys	Transformed	(Intercept)	2.85721	0.0390861	2.78061	2.93382	<2.22e-16	***	2.22e-16
Pecam1	Old male kidneys	Transformed	amp1	0.181101	0.0559743	0.0713937	0.29081	0.0012146	**	0.0012146
Pecam1	Old male kidneys	Transformed	acr1	-0.42226	0.289182	-0.989046	0.14453	0.1442377		0.144238
Rps6ka5	Old male kidneys	Raw	(Intercept)	0.504058	0.0227638	0.459441	0.54867	<2e-16	***	2e-16
Rps6ka5	Old male kidneys	Raw	main_rrr1	0.0559525	0.0321929	-0.0071444	0.11905	0.082204	.	0.082204
Rps6ka5	Old male kidneys	Raw	main_sss1	-0.0620313	0.0309299	-0.122653	-0.00141	0.044905	*	0.044905
Rps6ka5	Old male kidneys	Transformed	(Intercept)	0.504058	0.0227638	0.459441	0.54867	<2.22e-16	***	2.22e-16
Rps6ka5	Old male kidneys	Transformed	amp1	0.0835378	0.032331	0.0201703	0.14691	0.0097709	**	0.0097709
Rps6ka5	Old male kidneys	Transformed	acr1	-0.836875	0.368523	-1.55917	-0.11458	0.0231535	*	0.0231535
Edn1	Old male kidneys	Raw	(Intercept)	1.12494	0.0450168	1.03671	1.21317	<2.22e-16	***	2.22e-16
Edn1	Old male kidneys	Raw	main_rrr1	0.246234	0.0636634	0.121456	0.37101	0.00010984	***	0.00010984
Edn1	Old male kidneys	Raw	main_sss1	-0.108528	0.0611658	-0.22841	0.01136	0.0760103	.	0.0760103
Edn1	Old male kidneys	Transformed	(Intercept)	1.12494	0.0450168	1.03671	1.21317	<2.22e-16	***	2.22e-16
Edn1	Old male kidneys	Transformed	amp1	0.26909	0.0644649	0.142741	0.39544	2.9903e-05	***	2.9903e-05
Edn1	Old male kidneys	Transformed	acr1	-0.415135	0.224164	-0.85449	0.02422	0.064037	.	0.064037
Iqgap2	Old male kidneys	Raw	(Intercept)	2.50156	0.0808974	2.34301	2.66012	<2.22e-16	***	2.22e-16
Iqgap2	Old male kidneys	Raw	main_rrr1	0.1897	0.114406	-0.034532	0.41393	0.097292	.	0.097292
Iqgap2	Old male kidneys	Raw	main_sss1	-0.45124	0.109918	-0.666675	-0.23581	4.0388e-05	***	4.0388e-05
Iqgap2	Old male kidneys	Transformed	(Intercept)	2.50156	0.0808974	2.34301	2.66012	<2.22e-16	***	2.22e-16
Iqgap2	Old male kidneys	Transformed	amp1	0.489493	0.112751	0.268506	0.71048	1.416e-05	***	1.416e-05
Iqgap2	Old male kidneys	Transformed	acr1	-1.17283	0.228022	-1.61975	-0.72592	2.6966e-07	***	2.6966e-07
Il6st	Old male kidneys	Raw	(Intercept)	3.39414	0.0867883	3.22403	3.56424	<2.22e-16	***	2.22e-16
Il6st	Old male kidneys	Raw	main_rrr1	0.141166	0.122737	-0.0993939	0.38173	0.25008092		0.250081
Il6st	Old male kidneys	Raw	main_sss1	-0.413238	0.117922	-0.644361	-0.18212	0.00045775	***	0.00045775
Il6st	Old male kidneys	Transformed	(Intercept)	3.39414	0.0867883	3.22403	3.56424	<2.22e-16	***	2.22e-16
Il6st	Old male kidneys	Transformed	amp1	0.436685	0.120413	0.200679	0.67269	0.00028723	***	0.00028723
Il6st	Old male kidneys	Transformed	acr1	-1.24161	0.275471	-1.78153	-0.7017	6.5675e-06	***	6.5675e-06
Plau	Old male kidneys	Raw	(Intercept)	5.85882	0.058769	5.74363	5.974	<2.22e-16	***	2.22e-16
Plau	Old male kidneys	Raw	main_rrr1	0.223543	0.0831119	0.0606469	0.38644	0.0071524	**	0.0071524
Plau	Old male kidneys	Raw	main_sss1	0.0526494	0.0798513	-0.103856	0.20916	0.509676		0.509676
Plau	Old male kidneys	Transformed	(Intercept)	5.85882	0.058769	5.74363	5.974	<2.22e-16	***	2.22e-16
Plau	Old male kidneys	Transformed	amp1	0.22966	0.0819852	0.0689716	0.39035	0.0050908	**	0.0050908
Plau	Old male kidneys	Transformed	acr1	0.231307	0.35273	-0.460031	0.92264	0.5119773		0.511977
Ctsb	Old male kidneys	Raw	(Intercept)	5.32171	0.0280258	5.26678	5.37664	<2e-16	***	2e-16
Ctsb	Old male kidneys	Raw	main_rrr1	-0.0156847	0.0396345	-0.0933669	0.062	0.692301		0.692301
Ctsb	Old male kidneys	Raw	main_sss1	-0.0671227	0.0380796	-0.141757	0.00751	0.077952	.	0.077952
Ctsb	Old male kidneys	Transformed	(Intercept)	5.32171	0.0280258	5.26678	5.37664	<2.22e-16	***	2.22e-16
Ctsb	Old male kidneys	Transformed	amp1	0.0689309	0.037691	-0.00494212	0.1428	0.0674233	.	0.0674233
Ctsb	Old male kidneys	Transformed	acr1	-1.80035	0.580352	-2.93782	-0.66288	0.0019211	**	0.0019211
Lcp1	Old male kidneys	Raw	(Intercept)	1.79562	0.0272661	1.74218	1.84906	<2.22e-16	***	2.22e-16
Lcp1	Old male kidneys	Raw	main_rrr1	0.127458	0.0385601	0.0518819	0.20303	0.00094826	***	0.00094826
Lcp1	Old male kidneys	Raw	main_sss1	0.053066	0.0370474	-0.0195456	0.12568	0.15203486		0.152035
Lcp1	Old male kidneys	Transformed	(Intercept)	1.79562	0.0272661	1.74218	1.84906	<2.22e-16	***	2.22e-16
Lcp1	Old male kidneys	Transformed	amp1	0.138064	0.0376281	0.0643141	0.21181	0.00024334	***	0.00024334
Lcp1	Old male kidneys	Transformed	acr1	0.394512	0.275189	-0.144848	0.93387	0.15168494		0.151685
Angpt1	Old male kidneys	Raw	(Intercept)	1.67055	0.0450253	1.5823	1.7588	<2.22e-16	***	2.22e-16
Angpt1	Old male kidneys	Raw	main_rrr1	0.0997035	0.0636753	-0.0250978	0.2245	0.11739294		0.117393
Angpt1	Old male kidneys	Raw	main_sss1	-0.210621	0.0611773	-0.330526	-0.09072	0.00057573	***	0.00057573
Angpt1	Old male kidneys	Transformed	(Intercept)	1.67055	0.0450253	1.5823	1.7588	<2.22e-16	***	2.22e-16
Angpt1	Old male kidneys	Transformed	amp1	0.233028	0.0629331	0.109681	0.35637	0.00021324	***	0.00021324
Angpt1	Old male kidneys	Transformed	acr1	-1.12867	0.265808	-1.64964	-0.6077	2.1743e-05	***	2.1743e-05
Ets2	Old male kidneys	Raw	(Intercept)	3.06336	0.0413153	2.98238	3.14434	<2e-16	***	2e-16
Ets2	Old male kidneys	Raw	main_rrr1	0.138092	0.0584287	0.0235736	0.25261	0.018107	*	0.018107
Ets2	Old male kidneys	Raw	main_sss1	-0.019382	0.0561365	-0.129407	0.09064	0.729894		0.729894
Ets2	Old male kidneys	Transformed	(Intercept)	3.06336	0.0413153	2.98238	3.14434	<2e-16	***	2e-16
Ets2	Old male kidneys	Transformed	amp1	0.139445	0.0587966	0.0242062	0.25468	0.017708	*	0.017708
Ets2	Old male kidneys	Transformed	acr1	-0.139445	0.399806	-0.92305	0.64416	0.727253		0.727253
Igfbp6	Old male kidneys	Raw	(Intercept)	1.10654	0.081039	0.947709	1.26538	<2e-16	***	2e-16
Igfbp6	Old male kidneys	Raw	main_rrr1	-0.0490921	0.114606	-0.273717	0.17553	0.66839		0.66839
Igfbp6	Old male kidneys	Raw	main_sss1	-0.180663	0.11011	-0.396476	0.03515	0.10085		0.10085
Igfbp6	Old male kidneys	Transformed	(Intercept)	1.10654	0.081039	0.947709	1.26538	<2e-16	***	2e-16
Igfbp6	Old male kidneys	Transformed	amp1	0.187214	0.108871	-0.0261685	0.4006	0.085505	.	0.085505
Igfbp6	Old male kidneys	Transformed	acr1	-1.83612	0.618459	-3.04828	-0.62396	0.002989	**	0.002989
Vegfa	Old male kidneys	Raw	(Intercept)	4.32464	0.0466353	4.23324	4.41605	<2.22e-16	***	2.22e-16
Vegfa	Old male kidneys	Raw	main_rrr1	0.335494	0.0659523	0.20623	0.46476	3.6393e-07	***	3.6393e-07
Vegfa	Old male kidneys	Raw	main_sss1	-0.146799	0.0633649	-0.270992	-0.02261	0.020519	*	0.020519
Vegfa	Old male kidneys	Transformed	(Intercept)	4.32464	0.0466353	4.23324	4.41605	<2.22e-16	***	2.22e-16
Vegfa	Old male kidneys	Transformed	amp1	0.366205	0.0667816	0.235316	0.49709	4.167e-08	***	4.167e-08
Vegfa	Old male kidneys	Transformed	acr1	-0.412462	0.170643	-0.746916	-0.07801	0.015645	*	0.015645
Pigf	Old male kidneys	Raw	(Intercept)	3.271	0.0376698	3.19717	3.34483	<2e-16	***	2e-16
Pigf	Old male kidneys	Raw	main_rrr1	0.0472196	0.0532732	-0.0571939	0.15163	0.37542		0.37542
Pigf	Old male kidneys	Raw	main_sss1	-0.0803652	0.0511832	-0.180682	0.01995	0.11638		0.11638
Pigf	Old male kidneys	Transformed	(Intercept)	3.271	0.0376698	3.19717	3.34483	<2e-16	***	2e-16
Pigf	Old male kidneys	Transformed	amp1	0.0932108	0.0529423	-0.0105541	0.19698	0.078304	.	0.078304
Pigf	Old male kidneys	Transformed	acr1	-1.03957	0.552784	-2.12301	0.04386	0.060025	.	0.060025
C3	Old male kidneys	Raw	(Intercept)	2.84461	0.123564	2.60243	3.08679	<2e-16	***	2e-16
C3	Old male kidneys	Raw	main_rrr1	0.0716385	0.174745	-0.270856	0.41413	0.68184		0.68184
C3	Old male kidneys	Raw	main_sss1	-0.193013	0.16789	-0.522071	0.13605	0.25029		0.25029
C3	Old male kidneys	Transformed	(Intercept)	2.84461	0.123564	2.60243	3.08679	<2e-16	***	2e-16
C3	Old male kidneys	Transformed	amp1	0.205879	0.171736	-0.130717	0.54247	0.2306		0.2306
C3	Old male kidneys	Transformed	acr1	-1.2154	0.830427	-2.843	0.41221	0.14331		0.14331
Tnf	Old male kidneys	Raw	(Intercept)	0.331806	0.0299501	0.273104	0.39051	<2.22e-16	***	2.22e-16
Tnf	Old male kidneys	Raw	main_rrr1	0.00719743	0.0423559	-0.0758185	0.09021	0.86506708		0.865067
Tnf	Old male kidneys	Raw	main_sss1	0.142088	0.0406942	0.0623285	0.22185	0.00048014	***	0.00048014
Tnf	Old male kidneys	Transformed	(Intercept)	0.331806	0.0299501	0.273104	0.39051	<2.22e-16	***	2.22e-16
Tnf	Old male kidneys	Transformed	amp1	0.14227	0.0405841	0.0627263	0.22181	0.00045566	***	0.00045566
Tnf	Old male kidneys	Transformed	acr1	1.52018	0.298456	0.935221	2.10515	3.5152e-07	***	3.5152e-07
Fas	Old male kidneys	Raw	(Intercept)	2.25425	0.0291212	2.19718	2.31133	<2e-16	***	2e-16
Fas	Old male kidneys	Raw	main_rrr1	0.0649689	0.0411836	-0.0157496	0.14569	0.11467		0.11467
Fas	Old male kidneys	Raw	main_sss1	0.0230909	0.0395679	-0.0544608	0.10064	0.55951		0.55951
Fas	Old male kidneys	Transformed	(Intercept)	2.25425	0.0291212	2.19718	2.31133	<2e-16	***	2e-16
Fas	Old male kidneys	Transformed	amp1	0.0689503	0.0403307	-0.0100964	0.148	0.087336	.	0.087336
Fas	Old male kidneys	Transformed	acr1	0.341491	0.586465	-0.80796	1.49094	0.560373		0.560373
Dkk1	Old male kidneys	Raw	(Intercept)	0.0961273	0.0127507	0.0711364	0.12112	4.7369e-14	***	4.7369e-14
Dkk1	Old male kidneys	Raw	main_rrr1	-0.0178394	0.0180322	-0.053182	0.0175	0.322513		0.322513
Dkk1	Old male kidneys	Raw	main_sss1	-0.0364126	0.0173248	-0.0703686	-0.00246	0.035574	*	0.035574
Dkk1	Old male kidneys	Transformed	(Intercept)	0.0961273	0.0127507	0.0711364	0.12112	4.7369e-14	***	4.7369e-14
Dkk1	Old male kidneys	Transformed	amp1	0.0405478	0.0170826	0.00706656	0.07403	0.017614	*	0.017614
Dkk1	Old male kidneys	Transformed	acr1	-2.02635	0.450379	-2.90908	-1.14362	6.8207e-06	***	6.8207e-06
Tubgcp2	Old male kidneys	Raw	(Intercept)	2.10888	0.038681	2.03307	2.1847	<2e-16	***	2e-16
Tubgcp2	Old male kidneys	Raw	main_rrr1	-0.0672532	0.0547032	-0.174469	0.03996	0.21891		0.21891
Tubgcp2	Old male kidneys	Raw	main_sss1	-0.0195246	0.0525571	-0.122535	0.08349	0.71027		0.71027
Tubgcp2	Old male kidneys	Transformed	(Intercept)	2.10888	0.038681	2.03307	2.1847	<2.22e-16	***	2.22e-16
Tubgcp2	Old male kidneys	Transformed	amp1	0.07003	0.0537808	-0.0353784	0.17544	0.1928691		0.192869
Tubgcp2	Old male kidneys	Transformed	acr1	-2.85905	0.763968	-4.35639	-1.3617	0.0001823	***	0.0001823
Il6	Old male kidneys	Raw	(Intercept)	0.0650076	0.0179297	0.0298659	0.10015	0.00028819	***	0.00028819
Il6	Old male kidneys	Raw	main_rrr1	0.0262043	0.0253565	-0.0234934	0.0759	0.30139864		0.301399
Il6	Old male kidneys	Raw	main_sss1	0.0703401	0.0243617	0.022592	0.11809	0.00388534	**	0.00388534
Il6	Old male kidneys	Transformed	(Intercept)	0.0650076	0.0179297	0.0298659	0.10015	0.00028819	***	0.00028819
Il6	Old male kidneys	Transformed	amp1	0.0750626	0.0240405	0.0279441	0.12218	0.00179422	**	0.00179422
Il6	Old male kidneys	Transformed	acr1	1.21419	0.341863	0.544146	1.88423	0.00038279	***	0.00038279
Ccl20	Old male kidneys	Raw	(Intercept)	0.113943	0.0283744	0.0583303	0.16956	5.9269e-05	***	5.9269e-05
Ccl20	Old male kidneys	Raw	main_rrr1	-0.0313985	0.0401274	-0.110047	0.04725	0.43394		0.43394
Ccl20	Old male kidneys	Raw	main_sss1	0.0187455	0.0385532	-0.0568173	0.09431	0.62681		0.62681
Ccl20	Old male kidneys	Transformed	(Intercept)	0.113943	0.0283744	0.0583303	0.16956	5.9269e-05	***	5.9269e-05
Ccl20	Old male kidneys	Transformed	amp1	0.0365685	0.0406245	-0.043054	0.11619	0.368036		0.368036
Ccl20	Old male kidneys	Transformed	acr1	2.60337	1.03994	0.565126	4.64161	0.012301	*	0.012301
Cxcr2	Old male kidneys	Raw	(Intercept)	0.146475	0.0212899	0.104748	0.1882	5.9835e-12	***	5.9835e-12
Cxcr2	Old male kidneys	Raw	main_rrr1	0.0272451	0.0301085	-0.0317664	0.08626	0.36552		0.36552
Cxcr2	Old male kidneys	Raw	main_sss1	0.0589421	0.0289273	0.00224573	0.11564	0.04159	*	0.04159
Cxcr2	Old male kidneys	Transformed	(Intercept)	0.146475	0.0212899	0.104748	0.1882	5.9835e-12	***	5.9835e-12
Cxcr2	Old male kidneys	Transformed	amp1	0.0649343	0.0285246	0.00902719	0.12084	0.02282	*	0.02282
Cxcr2	Old male kidneys	Transformed	acr1	1.13782	0.469555	0.217505	2.05813	0.015385	*	0.015385
Igfbp5	Old male kidneys	Raw	(Intercept)	4.67571	0.0517162	4.57435	4.77707	<2.22e-16	***	2.22e-16
Igfbp5	Old male kidneys	Raw	main_rrr1	0.277911	0.0731378	0.134564	0.42126	0.00014479	***	0.00014479
Igfbp5	Old male kidneys	Raw	main_sss1	-0.226269	0.0702685	-0.363992	-0.08855	0.00128164	**	0.00128164
Igfbp5	Old male kidneys	Transformed	(Intercept)	4.67571	0.0517162	4.57435	4.77707	<2.22e-16	***	2.22e-16
Igfbp5	Old male kidneys	Transformed	amp1	0.358374	0.0738493	0.213632	0.50312	1.2174e-06	***	1.2174e-06
Igfbp5	Old male kidneys	Transformed	acr1	-0.683325	0.193988	-1.06353	-0.30312	0.00042747	***	0.00042747
Serpine2	Old male kidneys	Raw	(Intercept)	1.99711	0.0676633	1.86449	2.12973	<2e-16	***	2e-16
Serpine2	Old male kidneys	Raw	main_rrr1	-0.107721	0.0956903	-0.295271	0.07983	0.26028		0.26028
Serpine2	Old male kidneys	Raw	main_sss1	0.00247576	0.0919363	-0.177716	0.18267	0.97852		0.97852
Serpine2	Old male kidneys	Transformed	(Intercept)	1.99711	0.0676633	1.86449	2.12973	<2.22e-16	***	2.22e-16
Serpine2	Old male kidneys	Transformed	amp1	0.10775	0.0958011	-0.0800167	0.29552	0.26070531		0.260705
Serpine2	Old male kidneys	Transformed	acr1	3.11861	0.852167	1.4484	4.78883	0.00025258	***	0.00025258
Cd55	Old male kidneys	Raw	(Intercept)	2.17208	0.0427753	2.08824	2.25592	<2e-16	***	2e-16
Cd55	Old male kidneys	Raw	main_rrr1	-0.0088236	0.0604935	-0.127389	0.10974	0.88403		0.88403
Cd55	Old male kidneys	Raw	main_sss1	-0.112387	0.0581203	-0.226301	0.00153	0.05315	.	0.05315
Cd55	Old male kidneys	Transformed	(Intercept)	2.17208	0.0427753	2.08824	2.25592	<2.22e-16	***	2.22e-16
Cd55	Old male kidneys	Transformed	amp1	0.112733	0.0578827	-0.000714974	0.22618	0.0514614	.	0.0514614
Cd55	Old male kidneys	Transformed	acr1	-1.64915	0.538626	-2.70483	-0.59346	0.0022003	**	0.0022003
Fgf7	Old male kidneys	Raw	(Intercept)	0.147079	0.017148	0.113469	0.18069	<2e-16	***	2e-16
Fgf7	Old male kidneys	Raw	main_rrr1	-0.0134292	0.0242509	-0.0609601	0.0341	0.57974		0.57974
Fgf7	Old male kidneys	Raw	main_sss1	0.00839227	0.0232995	-0.037274	0.05406	0.7187		0.7187
Fgf7	Old male kidneys	Transformed	(Intercept)	0.147079	0.017148	0.113469	0.18069	<2e-16	***	2e-16
Fgf7	Old male kidneys	Transformed	amp1	0.0158358	0.0245461	-0.0322736	0.06395	0.518832		0.518832
Fgf7	Old male kidneys	Transformed	acr1	2.58304	1.45167	-0.262177	5.42827	0.075181	.	0.075181
Itpka	Old male kidneys	Raw	(Intercept)	0.647211	0.0532544	0.542834	0.75159	<2e-16	***	2e-16
Itpka	Old male kidneys	Raw	main_rrr1	-0.127453	0.0753131	-0.275064	0.02016	0.090588	.	0.090588
Itpka	Old male kidneys	Raw	main_sss1	-0.0251963	0.0723585	-0.167016	0.11662	0.727679		0.727679
Itpka	Old male kidneys	Transformed	(Intercept)	0.647211	0.0532544	0.542834	0.75159	<2.22e-16	***	2.22e-16
Itpka	Old male kidneys	Transformed	amp1	0.129919	0.0744646	-0.0160285	0.27587	0.081035	.	0.081035
Itpka	Old male kidneys	Transformed	acr1	-2.94642	0.563668	-4.05119	-1.84165	1.7208e-07	***	1.7208e-07
Bmp2	Old male kidneys	Raw	(Intercept)	0.650404	0.0367206	0.578433	0.72238	<2.22e-16	***	2.22e-16
Bmp2	Old male kidneys	Raw	main_rrr1	0.158448	0.0519307	0.0566658	0.26023	0.0022797	**	0.0022797
Bmp2	Old male kidneys	Raw	main_sss1	-0.0505558	0.0498934	-0.148345	0.04723	0.310929		0.310929
Bmp2	Old male kidneys	Transformed	(Intercept)	0.650404	0.0367206	0.578433	0.72238	<2.22e-16	***	2.22e-16
Bmp2	Old male kidneys	Transformed	amp1	0.166318	0.0525141	0.0633924	0.26924	0.0015396	**	0.0015396
Bmp2	Old male kidneys	Transformed	acr1	-0.308857	0.296294	-0.889583	0.27187	0.2972254		0.297225
Il1b	Old male kidneys	Raw	(Intercept)	0.647579	0.0483208	0.552872	0.74229	<2.22e-16	***	2.22e-16
Il1b	Old male kidneys	Raw	main_rrr1	0.212246	0.068336	0.0783102	0.34618	0.0018969	**	0.0018969
Il1b	Old male kidneys	Raw	main_sss1	0.0584719	0.0656551	-0.0702096	0.18715	0.3731478		0.373148
Il1b	Old male kidneys	Transformed	(Intercept)	0.647579	0.0483208	0.552872	0.74229	<2.22e-16	***	2.22e-16
Il1b	Old male kidneys	Transformed	amp1	0.220153	0.0672445	0.0883564	0.35195	0.0010607	**	0.0010607
Il1b	Old male kidneys	Transformed	acr1	0.268823	0.3033	-0.325635	0.86328	0.3754423		0.375442
Il1a	Old male kidneys	Raw	(Intercept)	0.0719591	0.0125738	0.0473148	0.0966	1.0471e-08	***	1.0471e-08
Il1a	Old male kidneys	Raw	main_rrr1	-0.0233498	0.0177821	-0.058202	0.0115	0.18915		0.18915
Il1a	Old male kidneys	Raw	main_sss1	0.00609457	0.0170845	-0.0273904	0.03958	0.72129		0.72129
Il1a	Old male kidneys	Transformed	(Intercept)	0.0719591	0.0125738	0.0473148	0.0966	1.0471e-08	***	1.0471e-08
Il1a	Old male kidneys	Transformed	amp1	0.0241321	0.0179604	-0.0110697	0.05933	0.17907		0.17907
Il1a	Old male kidneys	Transformed	acr1	2.88628	0.700184	1.51394	4.25861	3.7532e-05	***	3.7532e-05
Il2	Old male kidneys	Raw	(Intercept)	0.020097	0.00815475	0.00411402	0.03608	0.013722	*	0.013722
Il2	Old male kidneys	Raw	main_rrr1	-0.00852643	0.0115326	-0.0311298	0.01408	0.459703		0.459703
Il2	Old male kidneys	Raw	main_sss1	0.00976841	0.0110801	-0.0119482	0.03149	0.377985		0.377985
Il2	Old male kidneys	Transformed	(Intercept)	0.020097	0.00815475	0.00411402	0.03608	0.013722	*	0.013722
Il2	Old male kidneys	Transformed	amp1	0.0129662	0.0115737	-0.0097179	0.03565	0.262581		0.262581
Il2	Old male kidneys	Transformed	acr1	2.28841	0.851223	0.620045	3.95678	0.00718	**	0.00718
Egf	Old male kidneys	Raw	(Intercept)	5.10875	0.064375	4.98258	5.23493	<2.22e-16	***	2.22e-16
Egf	Old male kidneys	Raw	main_rrr1	0.0115217	0.0910399	-0.166913	0.18996	0.89929		0.89929
Egf	Old male kidneys	Raw	main_sss1	-0.499003	0.0874683	-0.670437	-0.32757	1.1638e-08	***	1.1638e-08
Egf	Old male kidneys	Transformed	(Intercept)	5.10875	0.064375	4.98258	5.23493	<2.22e-16	***	2.22e-16
Egf	Old male kidneys	Transformed	amp1	0.499136	0.0875824	0.327477	0.67079	1.2048e-08	***	1.2048e-08
Egf	Old male kidneys	Transformed	acr1	-1.54771	0.182175	-1.90477	-1.19065	<2.22e-16	***	2.22e-16
Gem	Old male kidneys	Raw	(Intercept)	1.57008	0.0906189	1.39247	1.74769	<2e-16	***	2e-16
Gem	Old male kidneys	Raw	main_rrr1	0.289083	0.128155	0.037905	0.54026	0.024087	*	0.024087
Gem	Old male kidneys	Raw	main_sss1	-0.182383	0.123127	-0.423707	0.05894	0.138537		0.138537
Gem	Old male kidneys	Transformed	(Intercept)	1.57008	0.0906189	1.39247	1.74769	<2.22e-16	***	2.22e-16
Gem	Old male kidneys	Transformed	amp1	0.341808	0.129708	0.0875859	0.59603	0.0084083	**	0.0084083
Gem	Old male kidneys	Transformed	acr1	-0.562832	0.355433	-1.25947	0.1338	0.1133046		0.113305
Pappa	Old male kidneys	Raw	(Intercept)	0.858892	0.0572267	0.746729	0.97105	<2.22e-16	***	2.22e-16
Pappa	Old male kidneys	Raw	main_rrr1	0.267337	0.0809308	0.108715	0.42596	0.00095563	***	0.00095563
Pappa	Old male kidneys	Raw	main_sss1	-0.358549	0.0777558	-0.510948	-0.20615	4.0031e-06	***	4.0031e-06
Pappa	Old male kidneys	Transformed	(Intercept)	0.858892	0.0572267	0.746729	0.97105	<2.22e-16	***	2.22e-16
Pappa	Old male kidneys	Transformed	amp1	0.447243	0.0809191	0.288645	0.60584	3.2567e-08	***	3.2567e-08
Pappa	Old male kidneys	Transformed	acr1	-0.930113	0.173883	-1.27092	-0.58931	8.8405e-08	***	8.8405e-08
Tnfrsf1b	Old male kidneys	Raw	(Intercept)	1.34062	0.0366522	1.26878	1.41246	<2.22e-16	***	2.22e-16
Tnfrsf1b	Old male kidneys	Raw	main_rrr1	0.0828997	0.0518341	-0.0186933	0.18449	0.109748		0.109748
Tnfrsf1b	Old male kidneys	Raw	main_sss1	0.159624	0.0498006	0.062017	0.25723	0.0013494	**	0.0013494
Tnfrsf1b	Old male kidneys	Transformed	(Intercept)	1.34062	0.0366522	1.26878	1.41246	<2.22e-16	***	2.22e-16
Tnfrsf1b	Old male kidneys	Transformed	amp1	0.179867	0.0491049	0.0836236	0.27611	0.00024935	***	0.00024935
Tnfrsf1b	Old male kidneys	Transformed	acr1	1.09179	0.291846	0.519787	1.6638	0.0001833	***	0.0001833
Hgf	Old male kidneys	Raw	(Intercept)	0.440807	0.0357141	0.370809	0.51081	<2.22e-16	***	2.22e-16
Hgf	Old male kidneys	Raw	main_rrr1	0.14513	0.0505073	0.0461377	0.24412	0.0040602	**	0.0040602
Hgf	Old male kidneys	Raw	main_sss1	-0.189631	0.0485259	-0.28474	-0.09452	9.3131e-05	***	9.3131e-05
Hgf	Old male kidneys	Transformed	(Intercept)	0.440807	0.0357141	0.370809	0.51081	<2.22e-16	***	2.22e-16
Hgf	Old male kidneys	Transformed	amp1	0.238794	0.0505324	0.139752	0.33784	2.2948e-06	***	2.2948e-06
Hgf	Old male kidneys	Transformed	acr1	-0.917555	0.203103	-1.31563	-0.51948	6.252e-06	***	6.252e-06
Spp1	Old male kidneys	Raw	(Intercept)	6.47777	0.0648365	6.35069	6.60484	<2e-16	***	2e-16
Spp1	Old male kidneys	Raw	main_rrr1	0.107603	0.0916927	-0.0721115	0.28732	0.24059		0.24059
Spp1	Old male kidneys	Raw	main_sss1	-0.0254017	0.0880955	-0.198066	0.14726	0.77308		0.77308
Spp1	Old male kidneys	Transformed	(Intercept)	6.47777	0.0648365	6.35069	6.60484	<2e-16	***	2e-16
Spp1	Old male kidneys	Transformed	amp1	0.11056	0.0925539	-0.0708419	0.29196	0.23226		0.23226
Spp1	Old male kidneys	Transformed	acr1	-0.231825	0.78862	-1.77749	1.31384	0.76879		0.76879
Ereg	Old male kidneys	Raw	(Intercept)	0.0819112	0.0122353	0.0579304	0.10589	2.1618e-11	***	2.1618e-11
Ereg	Old male kidneys	Raw	main_rrr1	0.026485	0.0173033	-0.00742888	0.0604	0.12586		0.12586
Ereg	Old male kidneys	Raw	main_sss1	-0.0324711	0.0166245	-0.0650545	0.00011	0.050795	.	0.050795
Ereg	Old male kidneys	Transformed	(Intercept)	0.0819112	0.0122353	0.0579304	0.10589	2.1618e-11	***	2.1618e-11
Ereg	Old male kidneys	Transformed	amp1	0.0419026	0.0173383	0.0079202	0.07589	0.015659	*	0.015659
Ereg	Old male kidneys	Transformed	acr1	-0.886585	0.395872	-1.66248	-0.11069	0.025118	*	0.025118
Areg	Old male kidneys	Raw	(Intercept)	0.200285	0.0346554	0.132361	0.26821	7.4999e-09	***	7.4999e-09
Areg	Old male kidneys	Raw	main_rrr1	0.0466373	0.0490101	-0.0494206	0.1427	0.34131		0.34131
Areg	Old male kidneys	Raw	main_sss1	0.0359907	0.0470874	-0.0562988	0.12828	0.44467		0.44467
Areg	Old male kidneys	Transformed	(Intercept)	0.200285	0.0346554	0.132361	0.26821	7.4999e-09	***	7.4999e-09
Areg	Old male kidneys	Transformed	amp1	0.0589099	0.0470517	-0.0333098	0.15113	0.21056		0.21056
Areg	Old male kidneys	Transformed	acr1	0.657254	0.832531	-0.974476	2.28898	0.42984		0.42984
Cxcl3	Old male kidneys	Raw	(Intercept)	0.028733	0.00912672	0.0108449	0.04662	0.0016427	**	0.0016427
Cxcl3	Old male kidneys	Raw	main_rrr1	-0.0107267	0.0129071	-0.0360242	0.01457	0.405937		0.405937
Cxcl3	Old male kidneys	Raw	main_sss1	0.0191523	0.0124008	-0.00515281	0.04346	0.1224816		0.122482
Cxcl3	Old male kidneys	Transformed	(Intercept)	0.028733	0.00912672	0.0108449	0.04662	0.00164266	**	0.00164266
Cxcl3	Old male kidneys	Transformed	amp1	0.0219515	0.0128111	-0.00315771	0.04706	0.08662405	.	0.086624
Cxcl3	Old male kidneys	Transformed	acr1	2.08134	0.569435	0.965268	3.19741	0.00025708	***	0.00025708
Cxcl1	Old male kidneys	Raw	(Intercept)	0.81967	0.0540408	0.713752	0.92559	<2e-16	***	2e-16
Cxcl1	Old male kidneys	Raw	main_rrr1	-0.021765	0.0764252	-0.171556	0.12803	0.77581		0.77581
Cxcl1	Old male kidneys	Raw	main_sss1	0.115217	0.073427	-0.0286974	0.25913	0.11662		0.11662
Cxcl1	Old male kidneys	Transformed	(Intercept)	0.81967	0.0540408	0.713752	0.92559	<2.22e-16	***	2.22e-16
Cxcl1	Old male kidneys	Transformed	amp1	0.117255	0.0742716	-0.028315	0.26282	0.1143985		0.114399
Cxcl1	Old male kidneys	Transformed	acr1	1.7575	0.644791	0.493734	3.02127	0.0064167	**	0.0064167
Wnt16	Old male kidneys	Raw	(Intercept)	0.134493	0.0129094	0.109191	0.15979	<2e-16	***	2e-16
Wnt16	Old male kidneys	Raw	main_rrr1	0.0355804	0.0182566	-0.000201881	0.07136	0.051307	.	0.051307
Wnt16	Old male kidneys	Raw	main_sss1	-0.0265811	0.0175404	-0.0609596	0.0078	0.129666		0.129666
Wnt16	Old male kidneys	Transformed	(Intercept)	0.134493	0.0129094	0.109191	0.15979	<2e-16	***	2e-16
Wnt16	Old male kidneys	Transformed	amp1	0.0444131	0.0184529	0.00824597	0.08058	0.016092	*	0.016092
Wnt16	Old male kidneys	Transformed	acr1	-0.641623	0.390285	-1.40657	0.12332	0.100179		0.100179
Tnfrsf1a	Old male kidneys	Raw	(Intercept)	3.66035	0.0247821	3.61178	3.70893	<2e-16	***	2e-16
Tnfrsf1a	Old male kidneys	Raw	main_rrr1	0.0627402	0.0350471	-0.00595091	0.13143	0.073427	.	0.073427
Tnfrsf1a	Old male kidneys	Raw	main_sss1	0.0261232	0.0336722	-0.0398732	0.09212	0.437863		0.437863
Tnfrsf1a	Old male kidneys	Transformed	(Intercept)	3.66035	0.0247821	3.61178	3.70893	<2e-16	***	2e-16
Tnfrsf1a	Old male kidneys	Transformed	amp1	0.0679614	0.0342	0.000930711	0.13499	0.046903	*	0.046903
Tnfrsf1a	Old male kidneys	Transformed	acr1	0.394538	0.508117	-0.601352	1.39043	0.43747		0.43747
Cd9	Old male kidneys	Raw	(Intercept)	3.82235	0.0474292	3.72939	3.91531	<2e-16	***	2e-16
Cd9	Old male kidneys	Raw	main_rrr1	0.108895	0.067075	-0.0225701	0.24036	0.10449		0.10449
Cd9	Old male kidneys	Raw	main_sss1	-0.000279321	0.0644436	-0.126586	0.12603	0.99654		0.99654
Cd9	Old male kidneys	Transformed	(Intercept)	3.82235	0.0474292	3.72939	3.91531	<2e-16	***	2e-16
Cd9	Old male kidneys	Transformed	amp1	0.108895	0.0670838	-0.022587	0.24038	0.10453		0.10453
Cd9	Old male kidneys	Transformed	acr1	-0.00256505	0.591712	-1.1623	1.15717	0.99654		0.99654
Vegfc	Old male kidneys	Raw	(Intercept)	1.33239	0.0201783	1.29284	1.37194	<2.22e-16	***	2.22e-16
Vegfc	Old male kidneys	Raw	main_rrr1	0.154665	0.0285365	0.0987341	0.21059	5.9635e-08	***	5.9635e-08
Vegfc	Old male kidneys	Raw	main_sss1	0.0531193	0.0274169	-0.000616871	0.10686	0.052689	.	0.052689
Vegfc	Old male kidneys	Transformed	(Intercept)	1.33239	0.0201783	1.29284	1.37194	<2.22e-16	***	2.22e-16
Vegfc	Old male kidneys	Transformed	amp1	0.163532	0.0279654	0.108721	0.21834	4.985e-09	***	4.985e-09
Vegfc	Old male kidneys	Transformed	acr1	0.330827	0.171215	-0.00474925	0.6664	0.053332	.	0.053332
Plat	Old male kidneys	Raw	(Intercept)	2.72673	0.0621416	2.60493	2.84852	<2e-16	***	2e-16
Plat	Old male kidneys	Raw	main_rrr1	0.163543	0.0878815	-0.00870199	0.33579	0.062752	.	0.062752
Plat	Old male kidneys	Raw	main_sss1	-0.162682	0.0844338	-0.328169	0.00281	0.054012	.	0.054012
Plat	Old male kidneys	Transformed	(Intercept)	2.72673	0.0621416	2.60493	2.84852	<2.22e-16	***	2.22e-16
Plat	Old male kidneys	Transformed	amp1	0.230676	0.0884519	0.0573138	0.40404	0.0091092	**	0.0091092
Plat	Old male kidneys	Transformed	acr1	-0.782759	0.363436	-1.49508	-0.07044	0.0312579	*	0.0312579
Il15	Old male kidneys	Raw	(Intercept)	2.41741	0.0300419	2.35853	2.47629	<2.22e-16	***	2.22e-16
Il15	Old male kidneys	Raw	main_rrr1	-0.135046	0.0424856	-0.218317	-0.05178	0.0014797	**	0.0014797
Il15	Old male kidneys	Raw	main_sss1	0.0766671	0.0408189	-0.00333636	0.15667	0.06035	.	0.06035
Il15	Old male kidneys	Transformed	(Intercept)	2.41741	0.0300419	2.35853	2.47629	<2.22e-16	***	2.22e-16
Il15	Old male kidneys	Transformed	amp1	0.155291	0.0430194	0.0709748	0.23961	0.00030644	***	0.00030644
Il15	Old male kidneys	Transformed	acr1	2.62525	0.259228	2.11718	3.13333	<2.22e-16	***	2.22e-16
Mmp2	Old male kidneys	Raw	(Intercept)	1.14043	0.0456585	1.05094	1.22992	<2e-16	***	2e-16
Mmp2	Old male kidneys	Raw	main_rrr1	0.115514	0.0645709	-0.0110423	0.24207	0.073622	.	0.073622
Mmp2	Old male kidneys	Raw	main_sss1	0.127427	0.0620377	0.00583517	0.24902	0.039974	*	0.039974
Mmp2	Old male kidneys	Transformed	(Intercept)	1.14043	0.0456585	1.05094	1.22992	<2.22e-16	***	2.22e-16
Mmp2	Old male kidneys	Transformed	amp1	0.171992	0.0614863	0.0514809	0.2925	0.0051541	**	0.0051541
Mmp2	Old male kidneys	Transformed	acr1	0.834394	0.378485	0.0925774	1.57621	0.0274847	*	0.0274847
Inha	Old male kidneys	Raw	(Intercept)	0.540886	0.0430553	0.456499	0.62527	<2e-16	***	2e-16
Inha	Old male kidneys	Raw	main_rrr1	-0.038427	0.0608895	-0.157768	0.08091	0.52798		0.52798
Inha	Old male kidneys	Raw	main_sss1	0.0760395	0.0585007	-0.0386197	0.1907	0.19367		0.19367
Inha	Old male kidneys	Transformed	(Intercept)	0.540886	0.0430553	0.456499	0.62527	<2.22e-16	***	2.22e-16
Inha	Old male kidneys	Transformed	amp1	0.0851977	0.0602779	-0.0329448	0.20334	0.1575337		0.157534
Inha	Old male kidneys	Transformed	acr1	2.03872	0.694041	0.678424	3.39901	0.0033091	**	0.0033091
Mif	Old male kidneys	Raw	(Intercept)	6.14258	0.0452992	6.0538	6.23137	<2.22e-16	***	2.22e-16
Mif	Old male kidneys	Raw	main_rrr1	-0.100234	0.0640628	-0.225795	0.02533	0.1176713		0.117671
Mif	Old male kidneys	Raw	main_sss1	0.182065	0.0615495	0.0614299	0.3027	0.0030962	**	0.0030962
Mif	Old male kidneys	Transformed	(Intercept)	6.14258	0.0452992	6.0538	6.23137	<2.22e-16	***	2.22e-16
Mif	Old male kidneys	Transformed	amp1	0.207833	0.0635579	0.0832615	0.3324	0.0010756	**	0.0010756
Mif	Old male kidneys	Transformed	acr1	2.07405	0.298657	1.4887	2.65941	3.7952e-12	***	3.7952e-12
Sema3f	Old male kidneys	Raw	(Intercept)	2.25909	0.0359291	2.18868	2.32951	<2e-16	***	2e-16
Sema3f	Old male kidneys	Raw	main_rrr1	-0.0442519	0.0508114	-0.14384	0.05534	0.38381		0.38381
Sema3f	Old male kidneys	Raw	main_sss1	0.0395724	0.048818	-0.0561091	0.13525	0.41759		0.41759
Sema3f	Old male kidneys	Transformed	(Intercept)	2.25909	0.0359291	2.18868	2.32951	<2.22e-16	***	2.22e-16
Sema3f	Old male kidneys	Transformed	amp1	0.0593651	0.051236	-0.0410556	0.15979	0.2465951		0.246595
Sema3f	Old male kidneys	Transformed	acr1	2.41196	0.814826	0.814933	4.00899	0.0030754	**	0.0030754
Cxcl10	Old male kidneys	Raw	(Intercept)	1.27795	0.0548578	1.17043	1.38547	<2.22e-16	***	2.22e-16
Cxcl10	Old male kidneys	Raw	main_rrr1	0.0810646	0.0775807	-0.0709907	0.23312	0.2960659		0.296066
Cxcl10	Old male kidneys	Raw	main_sss1	0.192727	0.0745371	0.0466372	0.33882	0.0097194	**	0.0097194
Cxcl10	Old male kidneys	Transformed	(Intercept)	1.27795	0.0548578	1.17043	1.38547	<2.22e-16	***	2.22e-16
Cxcl10	Old male kidneys	Transformed	amp1	0.209082	0.0735171	0.0649912	0.35317	0.0044552	**	0.0044552
Cxcl10	Old male kidneys	Transformed	acr1	1.17264	0.37568	0.436323	1.90896	0.0018	**	0.0018
Ccl5	Old male kidneys	Raw	(Intercept)	1.48282	0.0757436	1.33437	1.63128	<2.22e-16	***	2.22e-16
Ccl5	Old male kidneys	Raw	main_rrr1	-0.277552	0.107118	-0.487499	-0.06761	0.0095671	**	0.0095671
Ccl5	Old male kidneys	Raw	main_sss1	0.257159	0.102915	0.0554487	0.45887	0.0124634	*	0.0124634
Ccl5	Old male kidneys	Transformed	(Intercept)	1.48282	0.0757436	1.33437	1.63128	<2.22e-16	***	2.22e-16
Ccl5	Old male kidneys	Transformed	amp1	0.378372	0.10795	0.166795	0.58995	0.00045648	***	0.00045648
Ccl5	Old male kidneys	Transformed	acr1	2.39431	0.269686	1.86574	2.92289	<2.22e-16	***	2.22e-16
Ccl7	Old male kidneys	Raw	(Intercept)	0.634522	0.0462587	0.543857	0.72519	<2e-16	***	2e-16
Ccl7	Old male kidneys	Raw	main_rrr1	0.0306221	0.0654197	-0.0975982	0.15884	0.63972		0.63972
Ccl7	Old male kidneys	Raw	main_sss1	0.0517767	0.0628532	-0.0714134	0.17497	0.41007		0.41007
Ccl7	Old male kidneys	Transformed	(Intercept)	0.634522	0.0462587	0.543857	0.72519	<2e-16	***	2e-16
Ccl7	Old male kidneys	Transformed	amp1	0.0601543	0.061996	-0.0613557	0.18166	0.3319		0.3319
Ccl7	Old male kidneys	Transformed	acr1	1.03671	1.10105	-1.1213	3.19472	0.34642		0.34642
Ccl2	Old male kidneys	Raw	(Intercept)	1.53287	0.089962	1.35655	1.7092	<2e-16	***	2e-16
Ccl2	Old male kidneys	Raw	main_rrr1	0.114441	0.127225	-0.134916	0.3638	0.36838		0.36838
Ccl2	Old male kidneys	Raw	main_sss1	0.153798	0.122234	-0.0857769	0.39337	0.20831		0.20831
Ccl2	Old male kidneys	Transformed	(Intercept)	1.53287	0.089962	1.35655	1.7092	<2e-16	***	2e-16
Ccl2	Old male kidneys	Transformed	amp1	0.191704	0.120788	-0.0450368	0.42845	0.11249		0.11249
Ccl2	Old male kidneys	Transformed	acr1	0.931083	0.67082	-0.383699	2.24586	0.16514		0.16514
Igfbp7	Old male kidneys	Raw	(Intercept)	7.4843	0.0321577	7.42127	7.54733	<2e-16	***	2e-16
Igfbp7	Old male kidneys	Raw	main_rrr1	0.0682731	0.0454779	-0.020862	0.15741	0.13329		0.13329
Igfbp7	Old male kidneys	Raw	main_sss1	0.0316571	0.0436938	-0.0539811	0.1173	0.46874		0.46874
Igfbp7	Old male kidneys	Transformed	(Intercept)	7.4843	0.0321577	7.42127	7.54733	<2e-16	***	2e-16
Igfbp7	Old male kidneys	Transformed	amp1	0.0752555	0.0442621	-0.0114966	0.16201	0.089089	.	0.089089
Igfbp7	Old male kidneys	Transformed	acr1	0.434175	0.596966	-0.735857	1.60421	0.467041		0.467041
Fgf1	Old male kidneys	Raw	(Intercept)	4.26257	0.0691741	4.12699	4.39815	<2.22e-16	***	2.22e-16
Fgf1	Old male kidneys	Raw	main_rrr1	0.179084	0.097827	-0.0126534	0.37082	0.0671574	.	0.0671574
Fgf1	Old male kidneys	Raw	main_sss1	-0.249382	0.0939891	-0.433598	-0.06517	0.0079707	**	0.0079707
Fgf1	Old male kidneys	Transformed	(Intercept)	4.26257	0.0691741	4.12699	4.39815	<2.22e-16	***	2.22e-16
Fgf1	Old male kidneys	Transformed	amp1	0.307022	0.0977214	0.115492	0.49855	0.0016791	**	0.0016791
Fgf1	Old male kidneys	Transformed	acr1	-0.948019	0.306489	-1.54873	-0.34731	0.0019804	**	0.0019804
Fgf2	Old male kidneys	Raw	(Intercept)	0.543932	0.0310688	0.483038	0.60483	<2.22e-16	***	2.22e-16
Fgf2	Old male kidneys	Raw	main_rrr1	0.168568	0.0439379	0.082451	0.25468	0.0001248	***	0.0001248
Fgf2	Old male kidneys	Raw	main_sss1	0.0559403	0.0422142	-0.026798	0.13868	0.1851198		0.18512
Fgf2	Old male kidneys	Transformed	(Intercept)	0.543932	0.0310688	0.483038	0.60483	<2.22e-16	***	2.22e-16
Fgf2	Old male kidneys	Transformed	amp1	0.177607	0.0430885	0.0931555	0.26206	3.7572e-05	***	3.7572e-05
Fgf2	Old male kidneys	Transformed	acr1	0.320421	0.242562	-0.154992	0.79583	0.18651		0.18651
Icam1	Old male kidneys	Raw	(Intercept)	2.60267	0.0317179	2.5405	2.66483	<2.22e-16	***	2.22e-16
Icam1	Old male kidneys	Raw	main_rrr1	0.136735	0.0448559	0.0488191	0.22465	0.0023013	**	0.0023013
Icam1	Old male kidneys	Raw	main_sss1	0.0578241	0.0430962	-0.0266429	0.14229	0.1796785		0.179678
Icam1	Old male kidneys	Transformed	(Intercept)	2.60267	0.0317179	2.5405	2.66483	<2.22e-16	***	2.22e-16
Icam1	Old male kidneys	Transformed	amp1	0.148459	0.0437555	0.0626999	0.23422	0.00069151	***	0.00069151
Icam1	Old male kidneys	Transformed	acr1	0.400083	0.297813	-0.183619	0.98379	0.17914064		0.179141
Serpine1	Old male kidneys	Raw	(Intercept)	0.804779	0.0722498	0.663172	0.94639	<2e-16	***	2e-16
Serpine1	Old male kidneys	Raw	main_rrr1	-0.0163828	0.102177	-0.216645	0.18388	0.872615		0.872615
Serpine1	Old male kidneys	Raw	main_sss1	0.231545	0.0981681	0.0391394	0.42395	0.018341	*	0.018341
Serpine1	Old male kidneys	Transformed	(Intercept)	0.804779	0.0722498	0.663172	0.94639	<2.22e-16	***	2.22e-16
Serpine1	Old male kidneys	Transformed	amp1	0.232124	0.0985716	0.0389274	0.42532	0.01852874	*	0.0185287
Serpine1	Old male kidneys	Transformed	acr1	1.64143	0.438504	0.781981	2.50088	0.00018165	***	0.00018165
Vgf	Old male kidneys	Raw	(Intercept)	0.0573935	0.0147145	0.0285536	0.08623	9.6006e-05	***	9.6006e-05
Vgf	Old male kidneys	Raw	main_rrr1	-0.0389926	0.0208095	-0.0797784	0.00179	0.060959	.	0.060959
Vgf	Old male kidneys	Raw	main_sss1	0.0344543	0.0199931	-0.00473147	0.07364	0.084833	.	0.084833
Vgf	Old male kidneys	Transformed	(Intercept)	0.0573935	0.0147145	0.0285536	0.08623	9.6006e-05	***	9.6006e-05
Vgf	Old male kidneys	Transformed	amp1	0.0520338	0.0209873	0.0108994	0.09317	0.013164	*	0.013164
Vgf	Old male kidneys	Transformed	acr1	2.41791	0.380643	1.67186	3.16395	2.1232e-10	***	2.1232e-10
Ptger2	Old male kidneys	Raw	(Intercept)	0.129354	0.014547	0.100842	0.15787	<2e-16	***	2e-16
Ptger2	Old male kidneys	Raw	main_rrr1	-0.0122748	0.0205726	-0.0525964	0.02805	0.55074		0.55074
Ptger2	Old male kidneys	Raw	main_sss1	0.0324225	0.0197655	-0.00631723	0.07116	0.10093		0.10093
Ptger2	Old male kidneys	Transformed	(Intercept)	0.129354	0.014547	0.100842	0.15787	<2.22e-16	***	2.22e-16
Ptger2	Old male kidneys	Transformed	amp1	0.0346683	0.020227	-0.00497591	0.07431	0.08653593	.	0.0865359
Ptger2	Old male kidneys	Transformed	acr1	1.93271	0.580331	0.795282	3.07014	0.00086735	***	0.00086735
Gdf15	Old male kidneys	Raw	(Intercept)	2.62662	0.0515461	2.52559	2.72765	<2.22e-16	***	2.22e-16
Gdf15	Old male kidneys	Raw	main_rrr1	0.229915	0.0728973	0.0870386	0.37279	0.0016107	**	0.0016107
Gdf15	Old male kidneys	Raw	main_sss1	0.0283587	0.0700374	-0.108912	0.16563	0.6855449		0.685545
Gdf15	Old male kidneys	Transformed	(Intercept)	2.62662	0.0515461	2.52559	2.72765	<2.22e-16	***	2.22e-16
Gdf15	Old male kidneys	Transformed	amp1	0.231657	0.0723994	0.0897568	0.37356	0.0013757	**	0.0013757
Gdf15	Old male kidneys	Transformed	acr1	0.122725	0.304554	-0.47419	0.71964	0.6869733		0.686973
Bmp6	Old male kidneys	Raw	(Intercept)	3.53529	0.0595748	3.41853	3.65206	<2e-16	***	2e-16
Bmp6	Old male kidneys	Raw	main_rrr1	0.179896	0.0842515	0.0147658	0.34503	0.032743	*	0.032743
Bmp6	Old male kidneys	Raw	main_sss1	-0.186017	0.0809463	-0.344669	-0.02736	0.02156	*	0.02156
Bmp6	Old male kidneys	Transformed	(Intercept)	3.53529	0.0595748	3.41853	3.65206	<2.22e-16	***	2.22e-16
Bmp6	Old male kidneys	Transformed	amp1	0.258775	0.0847348	0.0926982	0.42485	0.0022585	**	0.0022585
Bmp6	Old male kidneys	Transformed	acr1	-0.802124	0.31085	-1.41138	-0.19287	0.0098678	**	0.0098678
Il18	Old male kidneys	Raw	(Intercept)	1.42412	0.0415649	1.34265	1.50558	<2.22e-16	***	2.22e-16
Il18	Old male kidneys	Raw	main_rrr1	-0.0607728	0.0587817	-0.175983	0.05444	0.3012		0.3012
Il18	Old male kidneys	Raw	main_sss1	0.270833	0.0564756	0.160143	0.38152	1.622e-06	***	1.622e-06
Il18	Old male kidneys	Transformed	(Intercept)	1.42412	0.0415649	1.34265	1.50558	<2.22e-16	***	2.22e-16
Il18	Old male kidneys	Transformed	amp1	0.277568	0.0572534	0.165354	0.38978	1.2467e-06	***	1.2467e-06
Il18	Old male kidneys	Transformed	acr1	1.79153	0.209046	1.38181	2.20125	<2.22e-16	***	2.22e-16
Igfbp2	Old male kidneys	Raw	(Intercept)	1.95425	0.0911255	1.77565	2.13286	<2.22e-16	***	2.22e-16
Igfbp2	Old male kidneys	Raw	main_rrr1	-0.113054	0.128871	-0.365636	0.13953	0.38034		0.38034
Igfbp2	Old male kidneys	Raw	main_sss1	0.491767	0.123815	0.249094	0.73444	7.1337e-05	***	7.1337e-05
Igfbp2	Old male kidneys	Transformed	(Intercept)	1.95425	0.0911255	1.77565	2.13286	<2.22e-16	***	2.22e-16
Igfbp2	Old male kidneys	Transformed	amp1	0.504595	0.125564	0.258494	0.7507	5.8536e-05	***	5.8536e-05
Igfbp2	Old male kidneys	Transformed	acr1	1.79676	0.25202	1.30281	2.29071	1.0076e-12	***	1.0076e-12
Il7	Old male kidneys	Raw	(Intercept)	0.420986	0.0238434	0.374254	0.46772	<2.22e-16	***	2.22e-16
Il7	Old male kidneys	Raw	main_rrr1	0.133079	0.0337197	0.0669899	0.19917	7.9258e-05	***	7.9258e-05
Il7	Old male kidneys	Raw	main_sss1	-0.0597912	0.0323968	-0.123288	0.00371	0.064952	.	0.064952
Il7	Old male kidneys	Transformed	(Intercept)	0.420986	0.0238434	0.374254	0.46772	<2.22e-16	***	2.22e-16
Il7	Old male kidneys	Transformed	amp1	0.145894	0.0341456	0.0789699	0.21282	1.9312e-05	***	1.9312e-05
Il7	Old male kidneys	Transformed	acr1	-0.422264	0.218978	-0.851453	0.00693	0.053813	.	0.053813
Esm1	Old male kidneys	Raw	(Intercept)	3.53007	0.0707408	3.39142	3.66872	<2e-16	***	2e-16
Esm1	Old male kidneys	Raw	main_rrr1	0.0925129	0.100043	-0.103567	0.28859	0.3551		0.3551
Esm1	Old male kidneys	Raw	main_sss1	-0.0907045	0.0961178	-0.279092	0.09768	0.34533		0.34533
Esm1	Old male kidneys	Transformed	(Intercept)	3.53007	0.0707408	3.39142	3.66872	<2e-16	***	2e-16
Esm1	Old male kidneys	Transformed	amp1	0.129561	0.100719	-0.0678451	0.32697	0.19832		0.19832
Esm1	Old male kidneys	Transformed	acr1	-0.775529	0.736402	-2.21885	0.66779	0.29228		0.29228
Mmp3	Old male kidneys	Raw	(Intercept)	0.693416	0.0523464	0.590819	0.79601	<2e-16	***	2e-16
Mmp3	Old male kidneys	Raw	main_rrr1	0.136357	0.074029	-0.00873688	0.28145	0.065483	.	0.065483
Mmp3	Old male kidneys	Raw	main_sss1	0.145763	0.0711248	0.00636111	0.28517	0.040423	*	0.040423
Mmp3	Old male kidneys	Transformed	(Intercept)	0.693416	0.0523464	0.590819	0.79601	<2.22e-16	***	2.22e-16
Mmp3	Old male kidneys	Transformed	amp1	0.1996	0.0705341	0.0613559	0.33784	0.0046571	**	0.0046571
Mmp3	Old male kidneys	Transformed	acr1	0.818725	0.373707	0.0862725	1.55118	0.0284648	*	0.0284648
Plaur	Old male kidneys	Raw	(Intercept)	1.62049	0.0657003	1.49172	1.74926	<2.22e-16	***	2.22e-16
Plaur	Old male kidneys	Raw	main_rrr1	0.0614913	0.0929142	-0.120617	0.2436	0.5080945		0.508095
Plaur	Old male kidneys	Raw	main_sss1	0.280996	0.0892691	0.106032	0.45596	0.0016454	**	0.0016454
Plaur	Old male kidneys	Transformed	(Intercept)	1.62049	0.0657003	1.49172	1.74926	<2.22e-16	***	2.22e-16
Plaur	Old male kidneys	Transformed	amp1	0.287646	0.0883991	0.114387	0.4609	0.0011382	**	0.0011382
Plaur	Old male kidneys	Transformed	acr1	1.35536	0.325895	0.716617	1.9941	3.198e-05	***	3.198e-05
Bex3	Old male kidneys	Raw	(Intercept)	3.74536	0.0507986	3.6458	3.84493	<2e-16	***	2e-16
Bex3	Old male kidneys	Raw	main_rrr1	-0.163122	0.07184	-0.303925	-0.02232	0.02317	*	0.02317
Bex3	Old male kidneys	Raw	main_sss1	0.135289	0.0690217	9.03778e-06	0.27057	0.049985	*	0.049985
Bex3	Old male kidneys	Transformed	(Intercept)	3.74536	0.0507986	3.6458	3.84493	<2.22e-16	***	2.22e-16
Bex3	Old male kidneys	Transformed	amp1	0.211924	0.072521	0.0697854	0.35406	0.0034752	**	0.0034752
Bex3	Old male kidneys	Transformed	acr1	2.44919	0.322313	1.81747	3.08092	2.9885e-14	***	2.9885e-14
Mmp10	Old male kidneys	Raw	(Intercept)	0.0529529	0.0167337	0.0201555	0.08575	0.0015538	**	0.0015538
Mmp10	Old male kidneys	Raw	main_rrr1	-0.0459109	0.023665	-0.0922935	0.00047	0.0523762	.	0.0523762
Mmp10	Old male kidneys	Raw	main_sss1	0.0493716	0.0227366	0.00480867	0.09393	0.0298966	*	0.0298966
Mmp10	Old male kidneys	Transformed	(Intercept)	0.0529529	0.0167337	0.0201555	0.08575	0.0015538	**	0.0015538
Mmp10	Old male kidneys	Transformed	amp1	0.0674193	0.0237818	0.0208078	0.11403	0.0045839	**	0.0045839
Mmp10	Old male kidneys	Transformed	acr1	2.31989	0.33543	1.66246	2.97732	4.6401e-12	***	4.6401e-12
Selplg	Old male kidneys	Raw	(Intercept)	0.896893	0.0336185	0.831002	0.96278	<2.22e-16	***	2.22e-16
Selplg	Old male kidneys	Raw	main_rrr1	-0.0122373	0.0475437	-0.105421	0.08095	0.7968769		0.796877
Selplg	Old male kidneys	Raw	main_sss1	0.137811	0.0456785	0.0482827	0.22734	0.0025531	**	0.0025531
Selplg	Old male kidneys	Transformed	(Intercept)	0.896893	0.0336185	0.831002	0.96278	<2.22e-16	***	2.22e-16
Selplg	Old male kidneys	Transformed	amp1	0.138353	0.0459163	0.0483588	0.22835	0.0025855	**	0.0025855
Selplg	Old male kidneys	Transformed	acr1	1.65936	0.34198	0.989093	2.32963	1.2209e-06	***	1.2209e-06
Mmp12	Old male kidneys	Raw	(Intercept)	0.589563	0.0574319	0.476999	0.70213	<2e-16	***	2e-16
Mmp12	Old male kidneys	Raw	main_rrr1	-0.041401	0.081221	-0.200591	0.11779	0.61024		0.61024
Mmp12	Old male kidneys	Raw	main_sss1	0.0816332	0.0780346	-0.0713119	0.23458	0.29551		0.29551
Mmp12	Old male kidneys	Transformed	(Intercept)	0.589563	0.0574319	0.476999	0.70213	<2e-16	***	2e-16
Mmp12	Old male kidneys	Transformed	amp1	0.0915315	0.0804124	-0.066074	0.24914	0.255006		0.255006
Mmp12	Old male kidneys	Transformed	acr1	2.04015	0.861644	0.351363	3.72895	0.017897	*	0.017897
Mmp13	Old male kidneys	Raw	(Intercept)	0.820181	0.051924	0.718412	0.92195	<2e-16	***	2e-16
Mmp13	Old male kidneys	Raw	main_rrr1	0.0794214	0.0734317	-0.064502	0.22334	0.27944		0.27944
Mmp13	Old male kidneys	Raw	main_sss1	0.0374925	0.0705509	-0.100785	0.17577	0.59512		0.59512
Mmp13	Old male kidneys	Transformed	(Intercept)	0.820181	0.051924	0.718412	0.92195	<2e-16	***	2e-16
Mmp13	Old male kidneys	Transformed	amp1	0.0878262	0.0714361	-0.052186	0.22784	0.21891		0.21891
Mmp13	Old male kidneys	Transformed	acr1	0.441055	0.826299	-1.17846	2.06057	0.5935		0.5935
Ptges	Old male kidneys	Raw	(Intercept)	2.30551	0.0433735	2.2205	2.39052	<2e-16	***	2e-16
Ptges	Old male kidneys	Raw	main_rrr1	0.0959042	0.0613394	-0.0243189	0.21613	0.11794		0.11794
Ptges	Old male kidneys	Raw	main_sss1	0.0661078	0.058933	-0.0493988	0.18161	0.26197		0.26197
Ptges	Old male kidneys	Transformed	(Intercept)	2.30551	0.0433735	2.2205	2.39052	<2e-16	***	2e-16
Ptges	Old male kidneys	Transformed	amp1	0.116481	0.0590676	0.000710844	0.23225	0.04861	*	0.04861
Ptges	Old male kidneys	Transformed	acr1	0.603516	0.525492	-0.426429	1.63346	0.25077		0.25077
Jun	Old male kidneys	Raw	(Intercept)	2.90631	0.0597291	2.78925	3.02338	<2e-16	***	2e-16
Jun	Old male kidneys	Raw	main_rrr1	0.191678	0.0844697	0.0261201	0.35724	0.023257	*	0.023257
Jun	Old male kidneys	Raw	main_sss1	-0.129314	0.0811559	-0.288376	0.02975	0.11107		0.11107
Jun	Old male kidneys	Transformed	(Intercept)	2.90631	0.0597291	2.78925	3.02338	<2.22e-16	***	2.22e-16
Jun	Old male kidneys	Transformed	amp1	0.231219	0.0854561	0.0637285	0.39871	0.0068159	**	0.0068159
Jun	Old male kidneys	Transformed	acr1	-0.593504	0.346496	-1.27262	0.08562	0.0867355	.	0.0867355
Cxcl2	Old male kidneys	Raw	(Intercept)	0.217918	0.0217436	0.175302	0.26053	<2e-16	***	2e-16
Cxcl2	Old male kidneys	Raw	main_rrr1	-0.0297659	0.03075	-0.0900348	0.0305	0.33305		0.33305
Cxcl2	Old male kidneys	Raw	main_sss1	0.072857	0.0295437	0.0149525	0.13076	0.01366	*	0.01366
Cxcl2	Old male kidneys	Transformed	(Intercept)	0.217918	0.0217436	0.175302	0.26053	<2.22e-16	***	2.22e-16
Cxcl2	Old male kidneys	Transformed	amp1	0.0787029	0.0302851	0.0193453	0.13806	0.0093568	**	0.0093568
Cxcl2	Old male kidneys	Transformed	acr1	1.95865	0.381435	1.21105	2.70625	2.8221e-07	***	2.8221e-07
Nap1l4	Old male kidneys	Raw	(Intercept)	3.9692	0.0396221	3.89155	4.04686	<2.22e-16	***	2.22e-16
Nap1l4	Old male kidneys	Raw	main_rrr1	0.0507315	0.0560341	-0.0590932	0.16056	0.36526959		0.36527
Nap1l4	Old male kidneys	Raw	main_sss1	-0.199697	0.0538358	-0.305213	-0.09418	0.00020777	***	0.00020777
Nap1l4	Old male kidneys	Transformed	(Intercept)	3.9692	0.0396221	3.89155	4.04686	<2.22e-16	***	2.22e-16
Nap1l4	Old male kidneys	Transformed	amp1	0.20604	0.0546789	0.0988716	0.31321	0.00016444	***	0.00016444
Nap1l4	Old male kidneys	Transformed	acr1	-1.32202	0.267965	-1.84722	-0.79681	8.0753e-07	***	8.0753e-07
Gmfg	Old male kidneys	Raw	(Intercept)	1.51154	0.0482696	1.41693	1.60614	<2.22e-16	***	2.22e-16
Gmfg	Old male kidneys	Raw	main_rrr1	-0.0670967	0.0682636	-0.200891	0.0667	0.3256533		0.325653
Gmfg	Old male kidneys	Raw	main_sss1	0.203967	0.0655855	0.0754219	0.33251	0.0018712	**	0.0018712
Gmfg	Old male kidneys	Transformed	(Intercept)	1.51154	0.0482696	1.41693	1.60614	<2.22e-16	***	2.22e-16
Gmfg	Old male kidneys	Transformed	amp1	0.21472	0.0669203	0.0835583	0.34588	0.0013339	**	0.0013339
Gmfg	Old male kidneys	Transformed	acr1	1.8886	0.311828	1.27743	2.49978	1.3906e-09	***	1.3906e-09
Cxcl12	Old male kidneys	Raw	(Intercept)	3.72287	0.0479865	3.62882	3.81692	<2e-16	***	2e-16
Cxcl12	Old male kidneys	Raw	main_rrr1	0.00618582	0.0678631	-0.126823	0.1392	0.92737		0.92737
Cxcl12	Old male kidneys	Raw	main_sss1	-0.0780959	0.0652008	-0.205887	0.0497	0.231		0.231
Cxcl12	Old male kidneys	Transformed	(Intercept)	3.72287	0.0479865	3.62882	3.81692	<2e-16	***	2e-16
Cxcl12	Old male kidneys	Transformed	amp1	0.0783405	0.0655021	-0.0500413	0.20672	0.231697		0.231697
Cxcl12	Old male kidneys	Transformed	acr1	-1.49175	0.862546	-3.18231	0.19881	0.083724	.	0.083724
Nrg1	Old male kidneys	Raw	(Intercept)	0.646985	0.102413	0.446259	0.84771	2.6601e-10	***	2.6601e-10
Nrg1	Old male kidneys	Raw	main_rrr1	0.174659	0.144834	-0.109211	0.45853	0.22785		0.22785
Nrg1	Old male kidneys	Raw	main_sss1	-0.124195	0.139152	-0.396928	0.14854	0.37212		0.37212
Nrg1	Old male kidneys	Transformed	(Intercept)	0.646985	0.102413	0.446259	0.84771	2.6601e-10	***	2.6601e-10
Nrg1	Old male kidneys	Transformed	amp1	0.214313	0.146462	-0.0727479	0.50137	0.1434		0.1434
Nrg1	Old male kidneys	Transformed	acr1	-0.618117	0.641295	-1.87503	0.6388	0.33512		0.33512
Tnfrsf11b	Old male kidneys	Raw	(Intercept)	0.271222	0.0166556	0.238578	0.30387	<2e-16	***	2e-16
Tnfrsf11b	Old male kidneys	Raw	main_rrr1	-0.0172614	0.0235546	-0.0634276	0.0289	0.46367		0.46367
Tnfrsf11b	Old male kidneys	Raw	main_sss1	-0.0228825	0.0226305	-0.0672375	0.02147	0.31195		0.31195
Tnfrsf11b	Old male kidneys	Transformed	(Intercept)	0.271222	0.0166556	0.238578	0.30387	<2.22e-16	***	2.22e-16
Tnfrsf11b	Old male kidneys	Transformed	amp1	0.0286629	0.0223665	-0.0151746	0.0725	0.2000141		0.200014
Tnfrsf11b	Old male kidneys	Transformed	acr1	-2.21708	0.83053	-3.84489	-0.58927	0.0075971	**	0.0075971
Hmgb1	Old male kidneys	Raw	(Intercept)	4.47699	0.027398	4.42329	4.53069	<2e-16	***	2e-16
Hmgb1	Old male kidneys	Raw	main_rrr1	0.0601321	0.0387466	-0.0158097	0.13607	0.12068		0.12068
Hmgb1	Old male kidneys	Raw	main_sss1	-0.00992757	0.0372265	-0.0828901	0.06304	0.78972		0.78972
Hmgb1	Old male kidneys	Transformed	(Intercept)	4.47699	0.027398	4.42329	4.53069	<2e-16	***	2e-16
Hmgb1	Old male kidneys	Transformed	amp1	0.0609461	0.0390254	-0.0155422	0.13743	0.11836		0.11836
Hmgb1	Old male kidneys	Transformed	acr1	-0.16362	0.606013	-1.35138	1.02414	0.78716		0.78716
Ccl26	Old male kidneys	Raw	(Intercept)	-2.16936e-13
Ccl26	Old male kidneys	Raw	main_rrr1	9.09899e-14
Ccl26	Old male kidneys	Raw	main_sss1	-4.91082e-14
Ccl26	Old male kidneys	Transformed	(Intercept)	-2.16936e-13
Ccl26	Old male kidneys	Transformed	amp1	1.03396e-13
Ccl26	Old male kidneys	Transformed	acr1	-0.49491
Spx	Old male kidneys	Raw	(Intercept)	0.157485	0.0189683	0.120308	0.19466	<2e-16	***	2e-16
Spx	Old male kidneys	Raw	main_rrr1	0.0366245	0.0268253	-0.0159521	0.0892	0.17216		0.17216
Spx	Old male kidneys	Raw	main_sss1	0.0137912	0.0257729	-0.0367227	0.06431	0.59258		0.59258
Spx	Old male kidneys	Transformed	(Intercept)	0.157485	0.0189683	0.120308	0.19466	<2e-16	***	2e-16
Spx	Old male kidneys	Transformed	amp1	0.039135	0.026237	-0.0122886	0.09056	0.13581		0.13581
Spx	Old male kidneys	Transformed	acr1	0.360136	0.67386	-0.960604	1.68088	0.59304		0.59304
Csf2rb	Old male kidneys	Raw	(Intercept)	0.472796	0.0230921	0.427536	0.51806	<2e-16	***	2e-16
Csf2rb	Old male kidneys	Raw	main_rrr1	0.0459372	0.0326572	-0.0180697	0.10994	0.15953		0.15953
Csf2rb	Old male kidneys	Raw	main_sss1	0.0163643	0.031376	-0.0451316	0.07786	0.60198		0.60198
Csf2rb	Old male kidneys	Transformed	(Intercept)	0.472796	0.0230921	0.427536	0.51806	<2e-16	***	2e-16
Csf2rb	Old male kidneys	Transformed	amp1	0.0487649	0.0319793	-0.0139134	0.11144	0.12729		0.12729
Csf2rb	Old male kidneys	Transformed	acr1	0.342215	0.657577	-0.946612	1.63104	0.60277		0.60277
Ang	Old male kidneys	Raw	(Intercept)	1.6031	0.0675178	1.47077	1.73543	<2e-16	***	2e-16
Ang	Old male kidneys	Raw	main_rrr1	-0.215593	0.0954845	-0.40274	-0.02845	0.023953	*	0.023953
Ang	Old male kidneys	Raw	main_sss1	0.199001	0.0917386	0.0191966	0.37881	0.030066	*	0.030066
Ang	Old male kidneys	Transformed	(Intercept)	1.6031	0.0675178	1.47077	1.73543	<2.22e-16	***	2.22e-16
Ang	Old male kidneys	Transformed	amp1	0.293397	0.0962326	0.104785	0.48201	0.0022973	**	0.0022973
Ang	Old male kidneys	Transformed	acr1	2.39619	0.310002	1.7886	3.00379	1.0787e-14	***	1.0787e-14
Scamp4	Old male kidneys	Raw	(Intercept)	3.58375	0.0270149	3.5308	3.63669	<2e-16	***	2e-16
Scamp4	Old male kidneys	Raw	main_rrr1	-0.0561174	0.0382049	-0.130998	0.01876	0.14187		0.14187
Scamp4	Old male kidneys	Raw	main_sss1	0.0382201	0.0367061	-0.0337225	0.11016	0.29776		0.29776
Scamp4	Old male kidneys	Transformed	(Intercept)	3.58375	0.0270149	3.5308	3.63669	<2.22e-16	***	2.22e-16
Scamp4	Old male kidneys	Transformed	amp1	0.0678965	0.0386482	-0.00785264	0.14365	0.078955	.	0.078955
Scamp4	Old male kidneys	Transformed	acr1	2.54368	0.533738	1.49757	3.58979	1.8812e-06	***	1.8812e-06
Timp1	Old male kidneys	Raw	(Intercept)	0.887827	0.0689763	0.752636	1.02302	<2e-16	***	2e-16
Timp1	Old male kidneys	Raw	main_rrr1	0.0130614	0.0975472	-0.178128	0.20425	0.893483		0.893483
Timp1	Old male kidneys	Raw	main_sss1	0.241183	0.0937203	0.057495	0.42487	0.010069	*	0.010069
Timp1	Old male kidneys	Transformed	(Intercept)	0.887827	0.0689763	0.752636	1.02302	<2.22e-16	***	2.22e-16
Timp1	Old male kidneys	Transformed	amp1	0.241537	0.0934502	0.0583778	0.4247	0.0097475	**	0.0097475
Timp1	Old male kidneys	Transformed	acr1	1.51669	0.404932	0.723042	2.31035	0.00018	***	0.00018
Tgfb1	Old male kidneys	Raw	(Intercept)	1.93359	0.0284952	1.87774	1.98944	<2.22e-16	***	2.22e-16
Tgfb1	Old male kidneys	Raw	main_rrr1	0.0275299	0.0402983	-0.0514533	0.10651	0.49451		0.49451
Tgfb1	Old male kidneys	Raw	main_sss1	0.21735	0.0387173	0.141465	0.29323	1.9798e-08	***	1.9798e-08
Tgfb1	Old male kidneys	Transformed	(Intercept)	1.93359	0.0284952	1.87774	1.98944	<2.22e-16	***	2.22e-16
Tgfb1	Old male kidneys	Transformed	amp1	0.219086	0.0384739	0.143679	0.29449	1.238e-08	***	1.238e-08
Tgfb1	Old male kidneys	Transformed	acr1	1.44481	0.184999	1.08221	1.8074	5.7278e-15	***	5.7278e-15
Sod2	Old male kidneys	Raw	(Intercept)	4.276	0.0241024	4.22876	4.32324	<2e-16	***	2e-16
Sod2	Old male kidneys	Raw	main_rrr1	-0.0187083	0.034086	-0.0855156	0.0481	0.583103		0.583103
Sod2	Old male kidneys	Raw	main_sss1	-0.0770382	0.0327487	-0.141225	-0.01285	0.018653	*	0.018653
Sod2	Old male kidneys	Transformed	(Intercept)	4.276	0.0241024	4.22876	4.32324	<2.22e-16	***	2.22e-16
Sod2	Old male kidneys	Transformed	amp1	0.0792773	0.0324057	0.0157633	0.14279	0.014429	*	0.014429
Sod2	Old male kidneys	Transformed	acr1	-1.80903	0.434074	-2.6598	-0.95826	3.0788e-05	***	3.0788e-05
Rb1	Old male kidneys	Raw	(Intercept)	2.54341	0.0521694	2.44116	2.64566	<2.22e-16	***	2.22e-16
Rb1	Old male kidneys	Raw	main_rrr1	0.300821	0.0737786	0.156217	0.44542	4.5553e-05	***	4.5553e-05
Rb1	Old male kidneys	Raw	main_sss1	-0.230279	0.0708842	-0.369209	-0.09135	0.0011595	**	0.0011595
Rb1	Old male kidneys	Transformed	(Intercept)	2.54341	0.0521694	2.44116	2.64566	<2.22e-16	***	2.22e-16
Rb1	Old male kidneys	Transformed	amp1	0.378842	0.0745523	0.232722	0.52496	3.7434e-07	***	3.7434e-07
Rb1	Old male kidneys	Transformed	acr1	-0.653349	0.184958	-1.01586	-0.29084	0.00041179	***	0.00041179
Cdkn1a	Old male kidneys	Raw	(Intercept)	2.63648	0.0536079	2.53141	2.74155	<2.22e-16	***	2.22e-16
Cdkn1a	Old male kidneys	Raw	main_rrr1	0.382622	0.075813	0.234031	0.53121	4.4899e-07	***	4.4899e-07
Cdkn1a	Old male kidneys	Raw	main_sss1	-0.199359	0.0728388	-0.34212	-0.0566	0.0062005	**	0.0062005
Cdkn1a	Old male kidneys	Transformed	(Intercept)	2.63648	0.0536079	2.53141	2.74155	<2.22e-16	***	2.22e-16
Cdkn1a	Old male kidneys	Transformed	amp1	0.431444	0.0767775	0.280963	0.58192	1.9162e-08	***	1.9162e-08
Cdkn1a	Old male kidneys	Transformed	acr1	-0.480332	0.166468	-0.806602	-0.15406	0.0039087	**	0.0039087
Lmnb1	Old male kidneys	Raw	(Intercept)	1.35161	0.0445902	1.26421	1.439	<2.22e-16	***	2.22e-16
Lmnb1	Old male kidneys	Raw	main_rrr1	0.204195	0.06306	0.0805994	0.32779	0.0012033	**	0.0012033
Lmnb1	Old male kidneys	Raw	main_sss1	-0.115932	0.0605861	-0.234678	0.00282	0.055684	.	0.055684
Lmnb1	Old male kidneys	Transformed	(Intercept)	1.35161	0.0445902	1.26421	1.439	<2.22e-16	***	2.22e-16
Lmnb1	Old male kidneys	Transformed	amp1	0.23481	0.0638523	0.109662	0.35996	0.00023563	***	0.00023563
Lmnb1	Old male kidneys	Transformed	acr1	-0.516369	0.254464	-1.01511	-0.01763	0.04243357	*	0.0424336
Pcna	Old male kidneys	Raw	(Intercept)	3.56363	0.0288117	3.50716	3.6201	<2e-16	***	2e-16
Pcna	Old male kidneys	Raw	main_rrr1	0.0660644	0.0407458	-0.0137959	0.14592	0.104936		0.104936
Pcna	Old male kidneys	Raw	main_sss1	-0.0769049	0.0391473	-0.153632	-0.00018	0.049472	*	0.049472
Pcna	Old male kidneys	Transformed	(Intercept)	3.56363	0.0288117	3.50716	3.6201	<2e-16	***	2e-16
Pcna	Old male kidneys	Transformed	amp1	0.101385	0.0408767	0.0212679	0.1815	0.013129	*	0.013129
Pcna	Old male kidneys	Transformed	acr1	-0.861077	0.384778	-1.61523	-0.10693	0.025231	*	0.025231
Chek2	Old male kidneys	Raw	(Intercept)	1.16848	0.035212	1.09947	1.2375	<2.22e-16	***	2.22e-16
Chek2	Old male kidneys	Raw	main_rrr1	0.0335186	0.0497973	-0.0640822	0.13112	0.50088226		0.500882
Chek2	Old male kidneys	Raw	main_sss1	-0.158851	0.0478437	-0.252623	-0.06508	0.00089951	***	0.00089951
Chek2	Old male kidneys	Transformed	(Intercept)	1.16848	0.035212	1.09947	1.2375	<2.22e-16	***	2.22e-16
Chek2	Old male kidneys	Transformed	amp1	0.162349	0.0484616	0.0673656	0.25733	0.00080798	***	0.00080798
Chek2	Old male kidneys	Transformed	acr1	-1.36284	0.303028	-1.95676	-0.76892	6.8786e-06	***	6.8786e-06
Mki67	Old male kidneys	Raw	(Intercept)	0.485766	0.0364662	0.414294	0.55724	<2e-16	***	2e-16
Mki67	Old male kidneys	Raw	main_rrr1	0.118109	0.0515709	0.0170319	0.21919	0.022008	*	0.022008
Mki67	Old male kidneys	Raw	main_sss1	0.0895273	0.0495478	-0.00758457	0.18664	0.07078	.	0.07078
Mki67	Old male kidneys	Transformed	(Intercept)	0.485766	0.0364662	0.414294	0.55724	<2.22e-16	***	2.22e-16
Mki67	Old male kidneys	Transformed	amp1	0.148206	0.0495338	0.0511211	0.24529	0.0027715	**	0.0027715
Mki67	Old male kidneys	Transformed	acr1	0.648605	0.34806	-0.03358	1.33079	0.0623939	.	0.0623939
Chek1	Old male kidneys	Raw	(Intercept)	0.370606	0.0236343	0.324284	0.41693	<2e-16	***	2e-16
Chek1	Old male kidneys	Raw	main_rrr1	-0.035043	0.0334239	-0.100553	0.03047	0.29443		0.29443
Chek1	Old male kidneys	Raw	main_sss1	-0.00133584	0.0321126	-0.0642755	0.0616	0.96682		0.96682
Chek1	Old male kidneys	Transformed	(Intercept)	0.370606	0.0236343	0.324284	0.41693	<2.22e-16	***	2.22e-16
Chek1	Old male kidneys	Transformed	amp1	0.0350685	0.0333567	-0.0303095	0.10045	0.2931129		0.293113
Chek1	Old male kidneys	Transformed	acr1	-3.10349	0.917702	-4.90215	-1.30483	0.0007201	***	0.0007201
Atr	Old male kidneys	Raw	(Intercept)	1.19535	0.0451543	1.10685	1.28385	<2.22e-16	***	2.22e-16
Atr	Old male kidneys	Raw	main_rrr1	0.118986	0.0638579	-0.00617321	0.24415	0.06242106	.	0.0624211
Atr	Old male kidneys	Raw	main_sss1	-0.203027	0.0613527	-0.323276	-0.08278	0.00093572	***	0.00093572
Atr	Old male kidneys	Transformed	(Intercept)	1.19535	0.0451543	1.10685	1.28385	<2.22e-16	***	2.22e-16
Atr	Old male kidneys	Transformed	amp1	0.235324	0.063457	0.110951	0.3597	0.00020857	***	0.00020857
Atr	Old male kidneys	Transformed	acr1	-1.04069	0.262477	-1.55513	-0.52624	7.3433e-05	***	7.3433e-05
Atm	Old male kidneys	Raw	(Intercept)	1.1431	0.0830353	0.980356	1.30585	<2.22e-16	***	2.22e-16
Atm	Old male kidneys	Raw	main_rrr1	0.30202	0.11743	0.0718623	0.53218	0.01011351	*	0.0101135
Atm	Old male kidneys	Raw	main_sss1	-0.39686	0.112823	-0.617988	-0.17573	0.00043555	***	0.00043555
Atm	Old male kidneys	Transformed	(Intercept)	1.1431	0.0830353	0.980356	1.30585	<2.22e-16	***	2.22e-16
Atm	Old male kidneys	Transformed	amp1	0.498712	0.117472	0.268472	0.72895	2.1822e-05	***	2.1822e-05
Atm	Old male kidneys	Transformed	acr1	-0.920276	0.22614	-1.3635	-0.47705	4.7116e-05	***	4.7116e-05
Cdkn2a	Old male kidneys	Raw	(Intercept)	0.328043	0.0499928	0.230059	0.42603	5.3161e-11	***	5.3161e-11
Cdkn2a	Old male kidneys	Raw	main_rrr1	-0.056072	0.0707005	-0.194642	0.0825	0.4277242		0.427724
Cdkn2a	Old male kidneys	Raw	main_sss1	0.182117	0.0679268	0.0489827	0.31525	0.0073386	**	0.0073386
Cdkn2a	Old male kidneys	Transformed	(Intercept)	0.328043	0.0499928	0.230059	0.42603	5.3161e-11	***	5.3161e-11
Cdkn2a	Old male kidneys	Transformed	amp1	0.190553	0.0692208	0.054883	0.32622	0.0059082	**	0.0059082
Cdkn2a	Old male kidneys	Transformed	acr1	1.86948	0.364381	1.1553	2.58365	2.8889e-07	***	2.8889e-07
Glb1	Old male kidneys	Raw	(Intercept)	4.65343	0.0539591	4.54767	4.75919	<2e-16	***	2e-16
Glb1	Old male kidneys	Raw	main_rrr1	-0.0504714	0.0763097	-0.200036	0.09909	0.50835		0.50835
Glb1	Old male kidneys	Raw	main_sss1	-0.0990548	0.073316	-0.242752	0.04464	0.17667		0.17667
Glb1	Old male kidneys	Transformed	(Intercept)	4.65343	0.0539591	4.54767	4.75919	<2.22e-16	***	2.22e-16
Glb1	Old male kidneys	Transformed	amp1	0.111172	0.0722909	-0.0305155	0.25286	0.124087		0.124087
Glb1	Old male kidneys	Transformed	acr1	-2.04204	0.695153	-3.40451	-0.67956	0.0033083	**	0.0033083
Trp53	Old male kidneys	Raw	(Intercept)	2.63042	0.0250058	2.58141	2.67943	<2.22e-16	***	2.22e-16
Trp53	Old male kidneys	Raw	main_rrr1	0.143319	0.0353636	0.0740081	0.21263	5.062e-05	***	5.062e-05
Trp53	Old male kidneys	Raw	main_sss1	0.0461269	0.0339762	-0.0204652	0.11272	0.17458		0.17458
Trp53	Old male kidneys	Transformed	(Intercept)	2.63042	0.0250058	2.58141	2.67943	<2.22e-16	***	2.22e-16
Trp53	Old male kidneys	Transformed	amp1	0.150559	0.0347008	0.0825472	0.21857	1.4327e-05	***	1.4327e-05
Trp53	Old male kidneys	Transformed	acr1	0.311377	0.23016	-0.139729	0.76248	0.1761		0.1761
Lmnb2	Old male kidneys	Raw	(Intercept)	2.11017	0.0288745	2.05357	2.16676	<2.22e-16	***	2.22e-16
Lmnb2	Old male kidneys	Raw	main_rrr1	0.137291	0.0408347	0.0572566	0.21733	0.00077346	***	0.00077346
Lmnb2	Old male kidneys	Raw	main_sss1	-0.174566	0.0392327	-0.25146	-0.09767	8.6071e-06	***	8.6071e-06
Lmnb2	Old male kidneys	Transformed	(Intercept)	2.11017	0.0288745	2.05357	2.16676	<2.22e-16	***	2.22e-16
Lmnb2	Old male kidneys	Transformed	amp1	0.222086	0.0408818	0.141959	0.30221	5.5607e-08	***	5.5607e-08
Lmnb2	Old male kidneys	Transformed	acr1	-0.904359	0.176434	-1.25016	-0.55855	2.9635e-07	***	2.9635e-07
Hspa1a	Old male kidneys	Raw	(Intercept)	3.22177	0.124861	2.97705	3.4665	<2e-16	***	2e-16
Hspa1a	Old male kidneys	Raw	main_rrr1	0.1198	0.176581	-0.226291	0.46589	0.49749		0.49749
Hspa1a	Old male kidneys	Raw	main_sss1	0.110233	0.169653	-0.22228	0.44275	0.51585		0.51585
Hspa1a	Old male kidneys	Transformed	(Intercept)	3.22177	0.124861	2.97705	3.4665	<2e-16	***	2e-16
Hspa1a	Old male kidneys	Transformed	amp1	0.162799	0.168782	-0.168009	0.49361	0.33477		0.33477
Hspa1a	Old male kidneys	Transformed	acr1	0.743832	1.08977	-1.39207	2.87973	0.49488		0.49488
Acvr1b	Young female kidneys	Raw	(Intercept)	3.76621	0.0121567	3.74238	3.79003	<2e-16	***	2e-16
Acvr1b	Young female kidneys	Raw	main_rrr1	-0.00520309	0.0171922	-0.0388992	0.02849	0.76216		0.76216
Acvr1b	Young female kidneys	Raw	main_sss1	-0.0190285	0.0171922	-0.0527246	0.01467	0.26838		0.26838
Acvr1b	Young female kidneys	Transformed	(Intercept)	3.76621	0.0121567	3.74238	3.79003	<2e-16	***	2e-16
Acvr1b	Young female kidneys	Transformed	amp1	0.019727	0.0171922	-0.013969	0.05342	0.251199		0.251199
Acvr1b	Young female kidneys	Transformed	acr1	-1.83771	0.871504	-3.54582	-0.12959	0.034974	*	0.034974
Mmp14	Young female kidneys	Raw	(Intercept)	1.55621	0.0193151	1.51835	1.59407	<2.22e-16	***	2.22e-16
Mmp14	Young female kidneys	Raw	main_rrr1	0.0967234	0.0273156	0.0431858	0.15026	0.00039868	***	0.00039868
Mmp14	Young female kidneys	Raw	main_sss1	0.0891366	0.0273156	0.0355989	0.14267	0.00110158	**	0.00110158
Mmp14	Young female kidneys	Transformed	(Intercept)	1.55621	0.0193151	1.51835	1.59407	<2.22e-16	***	2.22e-16
Mmp14	Young female kidneys	Transformed	amp1	0.131532	0.0273156	0.0779947	0.18507	1.4699e-06	***	1.4699e-06
Mmp14	Young female kidneys	Transformed	acr1	0.7446	0.207672	0.33757	1.15163	0.00033649	***	0.00033649
Ccl3	Young female kidneys	Raw	(Intercept)	0.0909231	0.0208294	0.0500983	0.13175	1.2704e-05	***	1.2704e-05
Ccl3	Young female kidneys	Raw	main_rrr1	0.0219425	0.0294572	-0.0357925	0.07968	0.456336		0.456336
Ccl3	Young female kidneys	Raw	main_sss1	-0.0698771	0.0294572	-0.127612	-0.01214	0.017685	*	0.017685
Ccl3	Young female kidneys	Transformed	(Intercept)	0.0909231	0.0208294	0.0500983	0.13175	1.2704e-05	***	1.2704e-05
Ccl3	Young female kidneys	Transformed	amp1	0.0732412	0.0294572	0.0155062	0.13098	0.012906	*	0.012906
Ccl3	Young female kidneys	Transformed	acr1	-1.26653	0.402194	-2.05482	-0.47825	0.001638	**	0.001638
Timp1	Young female kidneys	Raw	(Intercept)	0.256706	0.0290384	0.199791	0.31362	<2e-16	***	2e-16
Timp1	Young female kidneys	Raw	main_rrr1	-0.0293076	0.0410665	-0.109797	0.05118	0.47544		0.47544
Timp1	Young female kidneys	Raw	main_sss1	0.0305627	0.0410665	-0.0499263	0.11105	0.45674		0.45674
Timp1	Young female kidneys	Transformed	(Intercept)	0.256706	0.0290384	0.199791	0.31362	<2e-16	***	2e-16
Timp1	Young female kidneys	Transformed	amp1	0.042344	0.0410665	-0.038145	0.12283	0.302491		0.302491
Timp1	Young female kidneys	Transformed	acr1	2.33523	0.969832	0.434399	4.23607	0.016046	*	0.016046
Angptl4	Young female kidneys	Raw	(Intercept)	2.78002	0.0793425	2.62451	2.93553	<2.22e-16	***	2.22e-16
Angptl4	Young female kidneys	Raw	main_rrr1	-0.319109	0.112207	-0.539031	-0.09919	0.00445614	**	0.00445614
Angptl4	Young female kidneys	Raw	main_sss1	0.394847	0.112207	0.174925	0.61477	0.00043332	***	0.00043332
Angptl4	Young female kidneys	Transformed	(Intercept)	2.78002	0.0793425	2.62451	2.93553	<2.22e-16	***	2.22e-16
Angptl4	Young female kidneys	Transformed	amp1	0.507676	0.112207	0.287754	0.7276	6.0552e-06	***	6.0552e-06
Angptl4	Young female kidneys	Transformed	acr1	2.25051	0.221021	1.81731	2.6837	<2.22e-16	***	2.22e-16
Axl	Young female kidneys	Raw	(Intercept)	2.64038	0.019227	2.60269	2.67806	<2.22e-16	***	2.22e-16
Axl	Young female kidneys	Raw	main_rrr1	-0.100607	0.0271911	-0.1539	-0.04731	0.00021561	***	0.00021561
Axl	Young female kidneys	Raw	main_sss1	0.0651915	0.0271911	0.0118978	0.11849	0.01650613	*	0.0165061
Axl	Young female kidneys	Transformed	(Intercept)	2.64038	0.019227	2.60269	2.67806	<2.22e-16	***	2.22e-16
Axl	Young female kidneys	Transformed	amp1	0.119882	0.0271911	0.0665881	0.17318	1.0392e-05	***	1.0392e-05
Axl	Young female kidneys	Transformed	acr1	2.56664	0.226816	2.12208	3.01119	<2.22e-16	***	2.22e-16
Tgfb1	Young female kidneys	Raw	(Intercept)	1.91634	0.0140418	1.88882	1.94386	<2e-16	***	2e-16
Tgfb1	Young female kidneys	Raw	main_rrr1	0.0212978	0.0198581	-0.0176233	0.06022	0.283496		0.283496
Tgfb1	Young female kidneys	Raw	main_sss1	0.0483596	0.0198581	0.00943844	0.08728	0.014881	*	0.014881
Tgfb1	Young female kidneys	Transformed	(Intercept)	1.91634	0.0140418	1.88882	1.94386	<2.22e-16	***	2.22e-16
Tgfb1	Young female kidneys	Transformed	amp1	0.0528417	0.0198581	0.0139206	0.09176	0.0077917	**	0.0077917
Tgfb1	Young female kidneys	Transformed	acr1	1.15595	0.375803	0.419389	1.89251	0.0020984	**	0.0020984
Pgf	Young female kidneys	Raw	(Intercept)	0.200471	0.0164544	0.168221	0.23272	<2e-16	***	2e-16
Pgf	Young female kidneys	Raw	main_rrr1	-0.0277859	0.0232701	-0.0733944	0.01782	0.23245		0.23245
Pgf	Young female kidneys	Raw	main_sss1	0.0125247	0.0232701	-0.0330838	0.05813	0.59042		0.59042
Pgf	Young female kidneys	Transformed	(Intercept)	0.200471	0.0164544	0.168221	0.23272	<2.22e-16	***	2.22e-16
Pgf	Young female kidneys	Transformed	amp1	0.0304783	0.0232701	-0.0151302	0.07609	0.19027548		0.190275
Pgf	Young female kidneys	Transformed	acr1	2.71811	0.763496	1.22168	4.21453	0.00037074	***	0.00037074
Ccl24	Young female kidneys	Raw	(Intercept)	0.045361	0.010506	0.0247696	0.06595	1.5772e-05	***	1.5772e-05
Ccl24	Young female kidneys	Raw	main_rrr1	0.022349	0.0148578	-0.00677162	0.05147	0.13253		0.13253
Ccl24	Young female kidneys	Raw	main_sss1	0.0206319	0.0148578	-0.00848872	0.04975	0.16494		0.16494
Ccl24	Young female kidneys	Transformed	(Intercept)	0.045361	0.010506	0.0247696	0.06595	1.5772e-05	***	1.5772e-05
Ccl24	Young female kidneys	Transformed	amp1	0.0304164	0.0148578	0.00129573	0.05954	0.040641	*	0.040641
Ccl24	Young female kidneys	Transformed	acr1	0.745469	0.488479	-0.211931	1.70287	0.126984		0.126984
Ptbp1	Young female kidneys	Raw	(Intercept)	4.56699	0.0103167	4.54677	4.58721	<2e-16	***	2e-16
Ptbp1	Young female kidneys	Raw	main_rrr1	0.0160701	0.01459	-0.0125259	0.04467	0.2707		0.2707
Ptbp1	Young female kidneys	Raw	main_sss1	-0.00890062	0.01459	-0.0374966	0.0197	0.54183		0.54183
Ptbp1	Young female kidneys	Transformed	(Intercept)	4.56699	0.0103167	4.54677	4.58721	<2e-16	***	2e-16
Ptbp1	Young female kidneys	Transformed	amp1	0.0183703	0.01459	-0.0102256	0.04697	0.20799		0.20799
Ptbp1	Young female kidneys	Transformed	acr1	-0.505804	0.794218	-2.06244	1.05083	0.52422		0.52422
Sod2	Young female kidneys	Raw	(Intercept)	4.55309	0.00932937	4.5348	4.57137	<2.22e-16	***	2.22e-16
Sod2	Young female kidneys	Raw	main_rrr1	-0.0190841	0.0131937	-0.0449433	0.00678	0.1480496		0.14805
Sod2	Young female kidneys	Raw	main_sss1	-0.0384519	0.0131937	-0.0643111	-0.01259	0.0035636	**	0.0035636
Sod2	Young female kidneys	Transformed	(Intercept)	4.55309	0.00932937	4.5348	4.57137	<2.22e-16	***	2.22e-16
Sod2	Young female kidneys	Transformed	amp1	0.0429273	0.0131937	0.0170681	0.06879	0.0011395	**	0.0011395
Sod2	Young female kidneys	Transformed	acr1	-2.03149	0.30735	-2.63388	-1.42909	3.8514e-11	***	3.8514e-11
Ctnnb1	Young female kidneys	Raw	(Intercept)	5.73626	0.00955139	5.71754	5.75498	<2e-16	***	2e-16
Ctnnb1	Young female kidneys	Raw	main_rrr1	0.0316715	0.0135077	0.00519694	0.05815	0.019042	*	0.019042
Ctnnb1	Young female kidneys	Raw	main_sss1	0.00141421	0.0135077	-0.0250604	0.02789	0.916616		0.916616
Ctnnb1	Young female kidneys	Transformed	(Intercept)	5.73626	0.00955139	5.71754	5.75498	<2e-16	***	2e-16
Ctnnb1	Young female kidneys	Transformed	amp1	0.0317031	0.0135077	0.0052285	0.05818	0.018923	*	0.018923
Ctnnb1	Young female kidneys	Transformed	acr1	0.0446229	0.426069	-0.790456	0.8797	0.916589		0.916589
Ccl8	Young female kidneys	Raw	(Intercept)	0.711043	0.0527518	0.607652	0.81443	<2e-16	***	2e-16
Ccl8	Young female kidneys	Raw	main_rrr1	0.0178968	0.0746023	-0.128321	0.16411	0.81041		0.81041
Ccl8	Young female kidneys	Raw	main_sss1	0.0777783	0.0746023	-0.0684395	0.224	0.29715		0.29715
Ccl8	Young female kidneys	Transformed	(Intercept)	0.711043	0.0527518	0.607652	0.81443	<2e-16	***	2e-16
Ccl8	Young female kidneys	Transformed	amp1	0.0798108	0.0746023	-0.066407	0.22603	0.2847		0.2847
Ccl8	Young female kidneys	Transformed	acr1	1.34463	0.934739	-0.487423	3.17669	0.15029		0.15029
Wnt2	Young female kidneys	Raw	(Intercept)	0.481414	0.0246294	0.433141	0.52969	<2e-16	***	2e-16
Wnt2	Young female kidneys	Raw	main_rrr1	0.0393698	0.0348312	-0.0288981	0.10764	0.25835		0.25835
Wnt2	Young female kidneys	Raw	main_sss1	-0.00962932	0.0348312	-0.0778973	0.05864	0.7822		0.7822
Wnt2	Young female kidneys	Transformed	(Intercept)	0.481414	0.0246294	0.433141	0.52969	<2e-16	***	2e-16
Wnt2	Young female kidneys	Transformed	amp1	0.0405303	0.0348312	-0.0277376	0.1088	0.24458		0.24458
Wnt2	Young female kidneys	Transformed	acr1	-0.239877	0.859387	-1.92424	1.44449	0.78015		0.78015
Csf1	Young female kidneys	Raw	(Intercept)	1.61737	0.0172925	1.58348	1.65127	<2e-16	***	2e-16
Csf1	Young female kidneys	Raw	main_rrr1	-0.0290536	0.0244553	-0.0769851	0.01888	0.234823		0.234823
Csf1	Young female kidneys	Raw	main_sss1	0.0436331	0.0244553	-0.00429848	0.09156	0.074392	.	0.074392
Csf1	Young female kidneys	Transformed	(Intercept)	1.61737	0.0172925	1.58348	1.65127	<2.22e-16	***	2.22e-16
Csf1	Young female kidneys	Transformed	amp1	0.0524209	0.0244553	0.00448938	0.10035	0.03207	*	0.03207
Csf1	Young female kidneys	Transformed	acr1	2.15824	0.466518	1.24388	3.0726	3.723e-06	***	3.723e-06
Itga2	Young female kidneys	Raw	(Intercept)	0.668197	0.0223251	0.624441	0.71195	<2.22e-16	***	2.22e-16
Itga2	Young female kidneys	Raw	main_rrr1	-0.0850843	0.0315724	-0.146965	-0.0232	0.0070411	**	0.0070411
Itga2	Young female kidneys	Raw	main_sss1	-0.0348605	0.0315724	-0.0967413	0.02702	0.2695305		0.269531
Itga2	Young female kidneys	Transformed	(Intercept)	0.668197	0.0223251	0.624441	0.71195	<2.22e-16	***	2.22e-16
Itga2	Young female kidneys	Transformed	amp1	0.0919488	0.0315724	0.030068	0.15383	0.0035876	**	0.0035876
Itga2	Young female kidneys	Transformed	acr1	-2.75274	0.343369	-3.42573	-2.07975	1.085e-15	***	1.085e-15
Il10	Young female kidneys	Raw	(Intercept)	0.00483091	0.00459889	-0.00418275	0.01384	0.29351		0.29351
Il10	Young female kidneys	Raw	main_rrr1	-0.00683195	0.00650382	-0.0195792	0.00592	0.29351		0.29351
Il10	Young female kidneys	Raw	main_sss1	-0.00683195	0.00650382	-0.0195792	0.00592	0.29351		0.29351
Il10	Young female kidneys	Transformed	(Intercept)	0.00483091	0.00459889	-0.00418275	0.01384	0.29351059		0.293511
Il10	Young female kidneys	Transformed	amp1	0.00966183	0.00650382	-0.00308542	0.02241	0.13739481		0.137395
Il10	Young female kidneys	Transformed	acr1	-2.35619	0.673146	-3.67554	-1.03685	0.00046478	***	0.00046478
Timp2	Young female kidneys	Raw	(Intercept)	3.74185	0.0127095	3.71694	3.76676	<2.22e-16	***	2.22e-16
Timp2	Young female kidneys	Raw	main_rrr1	-0.0516221	0.017974	-0.0868504	-0.01639	0.0040782	**	0.0040782
Timp2	Young female kidneys	Raw	main_sss1	0.0783232	0.017974	0.0430949	0.11355	1.315e-05	***	1.315e-05
Timp2	Young female kidneys	Transformed	(Intercept)	3.74185	0.0127095	3.71694	3.76676	<2.22e-16	***	2.22e-16
Timp2	Young female kidneys	Transformed	amp1	0.0938049	0.017974	0.0585766	0.12903	1.7996e-07	***	1.7996e-07
Timp2	Young female kidneys	Transformed	acr1	2.15354	0.19161	1.77799	2.52908	<2.22e-16	***	2.22e-16
Igfbp4	Young female kidneys	Raw	(Intercept)	6.08305	0.017487	6.04877	6.11732	<2.22e-16	***	2.22e-16
Igfbp4	Young female kidneys	Raw	main_rrr1	-0.294687	0.0247303	-0.343158	-0.24622	<2.22e-16	***	2.22e-16
Igfbp4	Young female kidneys	Raw	main_sss1	0.0919378	0.0247303	0.0434673	0.14041	0.00020111	***	0.00020111
Igfbp4	Young female kidneys	Transformed	(Intercept)	6.08305	0.017487	6.04877	6.11732	<2.22e-16	***	2.22e-16
Igfbp4	Young female kidneys	Transformed	amp1	0.308696	0.0247303	0.260225	0.35717	<2.22e-16	***	2.22e-16
Igfbp4	Young female kidneys	Transformed	acr1	2.83918	0.0801122	2.68216	2.99619	<2.22e-16	***	2.22e-16
Mmp9	Young female kidneys	Raw	(Intercept)	0.253496	0.0200503	0.214198	0.29279	<2e-16	***	2e-16
Mmp9	Young female kidneys	Raw	main_rrr1	0.0421816	0.0283554	-0.0133939	0.09776	0.13685		0.13685
Mmp9	Young female kidneys	Raw	main_sss1	-0.00916742	0.0283554	-0.0647429	0.04641	0.74646		0.74646
Mmp9	Young female kidneys	Transformed	(Intercept)	0.253496	0.0200503	0.214198	0.29279	<2e-16	***	2e-16
Mmp9	Young female kidneys	Transformed	amp1	0.0431663	0.0283554	-0.0124092	0.09874	0.12793		0.12793
Mmp9	Young female kidneys	Transformed	acr1	-0.214004	0.656887	-1.50148	1.07347	0.74459		0.74459
Csf2	Young female kidneys	Raw	(Intercept)	0.0046214	0.00439944	-0.00400135	0.01324	0.29351		0.29351
Csf2	Young female kidneys	Raw	main_rrr1	-0.00653565	0.00622175	-0.0187301	0.00566	0.29351		0.29351
Csf2	Young female kidneys	Raw	main_sss1	0.00653565	0.00622175	-0.00565876	0.01873	0.29351		0.29351
Csf2	Young female kidneys	Transformed	(Intercept)	0.0046214	0.00439944	-0.00400135	0.01324	0.29351067		0.293511
Csf2	Young female kidneys	Transformed	amp1	0.0092428	0.00622175	-0.00295161	0.02144	0.13739479		0.137395
Csf2	Young female kidneys	Transformed	acr1	2.35619	0.673146	1.03685	3.67554	0.00046478	***	0.00046478
Cxcl16	Young female kidneys	Raw	(Intercept)	3.62157	0.0322764	3.55831	3.68483	<2e-16	***	2e-16
Cxcl16	Young female kidneys	Raw	main_rrr1	-0.0295813	0.0456457	-0.119045	0.05988	0.516944		0.516944
Cxcl16	Young female kidneys	Raw	main_sss1	0.0936544	0.0456457	0.00419036	0.18312	0.040192	*	0.040192
Cxcl16	Young female kidneys	Transformed	(Intercept)	3.62157	0.0322764	3.55831	3.68483	<2.22e-16	***	2.22e-16
Cxcl16	Young female kidneys	Transformed	amp1	0.098215	0.0456457	0.00875104	0.18768	0.031423	*	0.031423
Cxcl16	Young female kidneys	Transformed	acr1	1.87674	0.464753	0.965837	2.78764	5.3878e-05	***	5.3878e-05
Ccl4	Young female kidneys	Raw	(Intercept)	0.158071	0.0312777	0.0967679	0.21937	4.3311e-07	***	4.3311e-07
Ccl4	Young female kidneys	Raw	main_rrr1	0.0261543	0.0442333	-0.0605414	0.11285	0.55433		0.55433
Ccl4	Young female kidneys	Raw	main_sss1	0.0435292	0.0442333	-0.0431665	0.13022	0.32507		0.32507
Ccl4	Young female kidneys	Transformed	(Intercept)	0.158071	0.0312777	0.0967679	0.21937	4.3311e-07	***	4.3311e-07
Ccl4	Young female kidneys	Transformed	amp1	0.0507823	0.0442333	-0.0359134	0.13748	0.25095		0.25095
Ccl4	Young female kidneys	Transformed	acr1	1.02976	0.871037	-0.677447	2.73696	0.23712		0.23712
Igf1	Young female kidneys	Raw	(Intercept)	1.46375	0.0248547	1.41503	1.51246	<2e-16	***	2e-16
Igf1	Young female kidneys	Raw	main_rrr1	-0.017939	0.0351498	-0.0868314	0.05095	0.6098		0.6098
Igf1	Young female kidneys	Raw	main_sss1	-0.00402822	0.0351498	-0.0729206	0.06486	0.90876		0.90876
Igf1	Young female kidneys	Transformed	(Intercept)	1.46375	0.0248547	1.41504	1.51246	<2e-16	***	2e-16
Igf1	Young female kidneys	Transformed	amp1	0.0183857	0.0351498	-0.0505067	0.08728	0.60093		0.60093
Igf1	Young female kidneys	Transformed	acr1	-2.92071	1.9118	-6.66777	0.82636	0.12658		0.12658
Egfr	Young female kidneys	Raw	(Intercept)	2.81539	0.0197076	2.77677	2.85402	<2e-16	***	2e-16
Egfr	Young female kidneys	Raw	main_rrr1	0.0206373	0.0278707	-0.0339883	0.07526	0.45902		0.45902
Egfr	Young female kidneys	Raw	main_sss1	0.0106199	0.0278707	-0.0440057	0.06525	0.70317		0.70317
Egfr	Young female kidneys	Transformed	(Intercept)	2.81539	0.0197076	2.77677	2.85402	<2e-16	***	2e-16
Egfr	Young female kidneys	Transformed	amp1	0.0232094	0.0278707	-0.0314161	0.07783	0.40498		0.40498
Egfr	Young female kidneys	Transformed	acr1	0.475256	1.20083	-1.87834	2.82885	0.69227		0.69227
Il13	Young female kidneys	Raw	(Intercept)	0.00420612	0.00288428	-0.00144698	0.00986	0.14476		0.14476
Il13	Young female kidneys	Raw	main_rrr1	-0.000346356	0.00407899	-0.00834104	0.00765	0.93233		0.93233
Il13	Young female kidneys	Raw	main_sss1	-0.000346354	0.00407899	-0.00834103	0.00765	0.93233		0.93233
Il13	Young female kidneys	Transformed	(Intercept)	0.00420611	0.00288428	-0.00144698	0.00986	0.14476		0.14476
Il13	Young female kidneys	Transformed	amp1	0.00048982	0.00407899	-0.00750486	0.00848	0.90442		0.90442
Il13	Young female kidneys	Transformed	acr1	-2.3562	8.32753	-18.6779	13.9655	0.77722		0.77722
Igfbp3	Young female kidneys	Raw	(Intercept)	4.77037	0.0198174	4.73153	4.80922	<2.22e-16	***	2.22e-16
Igfbp3	Young female kidneys	Raw	main_rrr1	0.103217	0.0280261	0.0482867	0.15815	0.00023061	***	0.00023061
Igfbp3	Young female kidneys	Raw	main_sss1	0.244955	0.0280261	0.190025	0.29988	<2.22e-16	***	2.22e-16
Igfbp3	Young female kidneys	Transformed	(Intercept)	4.77037	0.0198174	4.73153	4.80922	<2.22e-16	***	2.22e-16
Igfbp3	Young female kidneys	Transformed	amp1	0.265813	0.0280261	0.210883	0.32074	<2.22e-16	***	2.22e-16
Igfbp3	Young female kidneys	Transformed	acr1	1.172	0.105435	0.965355	1.37865	<2.22e-16	***	2.22e-16
Igfbp1	Young female kidneys	Raw	(Intercept)	3.38714	0.0578332	3.27379	3.50049	<2.22e-16	***	2.22e-16
Igfbp1	Young female kidneys	Raw	main_rrr1	0.14208	0.0817885	-0.0182221	0.30238	0.082358	.	0.082358
Igfbp1	Young female kidneys	Raw	main_sss1	0.438736	0.0817885	0.278434	0.59904	8.1273e-08	***	8.1273e-08
Igfbp1	Young female kidneys	Transformed	(Intercept)	3.38714	0.0578332	3.27379	3.50049	<2.22e-16	***	2.22e-16
Igfbp1	Young female kidneys	Transformed	amp1	0.461168	0.0817885	0.300866	0.62147	1.7149e-08	***	1.7149e-08
Igfbp1	Young female kidneys	Transformed	acr1	1.25761	0.177351	0.910013	1.60521	1.3303e-12	***	1.3303e-12
Ccl1	Young female kidneys	Raw	(Intercept)	0.00590486	0.0047165	-0.00333931	0.01515	0.21058		0.21058
Ccl1	Young female kidneys	Raw	main_rrr1	-0.00835045	0.00667014	-0.0214237	0.00472	0.2106		0.2106
Ccl1	Young female kidneys	Raw	main_sss1	0.0054619	0.00667014	-0.00761133	0.01854	0.41287		0.41287
Ccl1	Young female kidneys	Transformed	(Intercept)	0.00590486	0.0047165	-0.00333931	0.01515	0.21058489		0.210585
Ccl1	Young female kidneys	Transformed	amp1	0.0099781	0.00667014	-0.00309514	0.02305	0.13467058		0.134671
Ccl1	Young female kidneys	Transformed	acr1	2.56235	0.668478	1.25216	3.87254	0.00012653	***	0.00012653
Pecam1	Young female kidneys	Raw	(Intercept)	3.225	0.0114451	3.20256	3.24743	<2.22e-16	***	2.22e-16
Pecam1	Young female kidneys	Raw	main_rrr1	0.0383832	0.0161859	0.00665946	0.07011	0.0177208	*	0.0177208
Pecam1	Young female kidneys	Raw	main_sss1	0.0535953	0.0161859	0.0218716	0.08532	0.00092883	***	0.00092883
Pecam1	Young female kidneys	Transformed	(Intercept)	3.225	0.0114451	3.20256	3.24743	<2.22e-16	***	2.22e-16
Pecam1	Young female kidneys	Transformed	amp1	0.0659221	0.0161859	0.0341984	0.09765	4.6447e-05	***	4.6447e-05
Pecam1	Young female kidneys	Transformed	acr1	0.949303	0.24553	0.468072	1.43053	0.00011048	***	0.00011048
Rps6ka5	Young female kidneys	Raw	(Intercept)	0.774993	0.0120333	0.751409	0.79858	<2.22e-16	***	2.22e-16
Rps6ka5	Young female kidneys	Raw	main_rrr1	-0.135641	0.0170176	-0.168995	-0.10229	1.5791e-15	***	1.5791e-15
Rps6ka5	Young female kidneys	Raw	main_sss1	0.0467829	0.0170176	0.0134289	0.08014	0.0059763	**	0.0059763
Rps6ka5	Young female kidneys	Transformed	(Intercept)	0.774993	0.0120333	0.751409	0.79858	<2.22e-16	***	2.22e-16
Rps6ka5	Young female kidneys	Transformed	amp1	0.143482	0.0170176	0.110128	0.17684	<2.22e-16	***	2.22e-16
Rps6ka5	Young female kidneys	Transformed	acr1	2.80947	0.118605	2.577	3.04193	<2.22e-16	***	2.22e-16
Edn1	Young female kidneys	Raw	(Intercept)	1.01544	0.0308659	0.954946	1.07594	<2e-16	***	2e-16
Edn1	Young female kidneys	Raw	main_rrr1	0.0793581	0.043651	-0.00619624	0.16491	0.069062	.	0.069062
Edn1	Young female kidneys	Raw	main_sss1	-0.0249299	0.043651	-0.110484	0.06062	0.567919		0.567919
Edn1	Young female kidneys	Transformed	(Intercept)	1.01544	0.0308659	0.954946	1.07594	<2e-16	***	2e-16
Edn1	Young female kidneys	Transformed	amp1	0.0831818	0.043651	-0.00237256	0.16874	0.056701	.	0.056701
Edn1	Young female kidneys	Transformed	acr1	-0.304382	0.524766	-1.3329	0.72414	0.561892		0.561892
Iqgap2	Young female kidneys	Raw	(Intercept)	3.76828	0.0120084	3.74475	3.79182	<2e-16	***	2e-16
Iqgap2	Young female kidneys	Raw	main_rrr1	0.00152436	0.0169824	-0.0317606	0.03481	0.92848		0.92848
Iqgap2	Young female kidneys	Raw	main_sss1	0.0184357	0.0169824	-0.0148493	0.05172	0.27767		0.27767
Iqgap2	Young female kidneys	Transformed	(Intercept)	3.76828	0.0120084	3.74475	3.79182	<2e-16	***	2e-16
Iqgap2	Young female kidneys	Transformed	amp1	0.0184986	0.0169824	-0.0147863	0.05178	0.27603		0.27603
Iqgap2	Young female kidneys	Transformed	acr1	1.4883	0.918037	-0.311021	3.28762	0.10498		0.10498
Il6st	Young female kidneys	Raw	(Intercept)	4.02944	0.0185368	3.99311	4.06577	<2.22e-16	***	2.22e-16
Il6st	Young female kidneys	Raw	main_rrr1	-0.0292284	0.0262149	-0.0806087	0.02215	0.2648716		0.264872
Il6st	Young female kidneys	Raw	main_sss1	0.081405	0.0262149	0.0300247	0.13279	0.0019009	**	0.0019009
Il6st	Young female kidneys	Transformed	(Intercept)	4.02944	0.0185368	3.99311	4.06577	<2.22e-16	***	2.22e-16
Il6st	Young female kidneys	Transformed	amp1	0.0864932	0.0262149	0.0351129	0.13787	0.00096896	***	0.00096896
Il6st	Young female kidneys	Transformed	acr1	1.91551	0.303087	1.32147	2.50955	2.6155e-10	***	2.6155e-10
Plau	Young female kidneys	Raw	(Intercept)	6.62767	0.0192365	6.58996	6.66537	<2e-16	***	2e-16
Plau	Young female kidneys	Raw	main_rrr1	0.0623842	0.0272045	0.00906441	0.1157	0.021839	*	0.021839
Plau	Young female kidneys	Raw	main_sss1	0.0548755	0.0272045	0.00155569	0.1082	0.04368	*	0.04368
Plau	Young female kidneys	Transformed	(Intercept)	6.62767	0.0192365	6.58996	6.66537	<2.22e-16	***	2.22e-16
Plau	Young female kidneys	Transformed	amp1	0.0830849	0.0272045	0.0297651	0.1364	0.0022574	**	0.0022574
Plau	Young female kidneys	Transformed	acr1	0.72145	0.32743	0.0797001	1.3632	0.0275683	*	0.0275683
Ctsb	Young female kidneys	Raw	(Intercept)	5.6967	0.00989957	5.67729	5.7161	<2.22e-16	***	2.22e-16
Ctsb	Young female kidneys	Raw	main_rrr1	0.0229628	0.0140001	-0.00447693	0.0504	0.10096664		0.100967
Ctsb	Young female kidneys	Raw	main_sss1	0.0501635	0.0140001	0.0227238	0.0776	0.00033956	***	0.00033956
Ctsb	Young female kidneys	Transformed	(Intercept)	5.6967	0.00989957	5.67729	5.7161	<2.22e-16	***	2.22e-16
Ctsb	Young female kidneys	Transformed	amp1	0.0551695	0.0140001	0.0277298	0.08261	8.1262e-05	***	8.1262e-05
Ctsb	Young female kidneys	Transformed	acr1	1.14151	0.253765	0.644139	1.63888	6.8503e-06	***	6.8503e-06
Lcp1	Young female kidneys	Raw	(Intercept)	1.87788	0.0173788	1.84382	1.91194	<2.22e-16	***	2.22e-16
Lcp1	Young female kidneys	Raw	main_rrr1	0.0116601	0.0245773	-0.0365105	0.05983	0.6351968		0.635197
Lcp1	Young female kidneys	Raw	main_sss1	0.0915097	0.0245773	0.0433391	0.13968	0.0001966	***	0.0001966
Lcp1	Young female kidneys	Transformed	(Intercept)	1.87788	0.0173788	1.84382	1.91194	<2.22e-16	***	2.22e-16
Lcp1	Young female kidneys	Transformed	amp1	0.0922496	0.0245773	0.044079	0.14042	0.00017442	***	0.00017442
Lcp1	Young female kidneys	Transformed	acr1	1.44406	0.266422	0.921883	1.96624	5.953e-08	***	5.953e-08
Rb1	Young female kidneys	Raw	(Intercept)	3.25134	0.0107151	3.23033	3.27234	<2.22e-16	***	2.22e-16
Rb1	Young female kidneys	Raw	main_rrr1	0.0452318	0.0151534	0.0155316	0.07493	0.0028365	**	0.0028365
Rb1	Young female kidneys	Raw	main_sss1	-0.040269	0.0151534	-0.0699692	-0.01057	0.0078742	**	0.0078742
Rb1	Young female kidneys	Transformed	(Intercept)	3.25134	0.0107151	3.23033	3.27234	<2.22e-16	***	2.22e-16
Rb1	Young female kidneys	Transformed	amp1	0.06056	0.0151534	0.0308598	0.09026	6.4299e-05	***	6.4299e-05
Rb1	Young female kidneys	Transformed	acr1	-0.727419	0.250222	-1.21785	-0.23699	0.003648	**	0.003648
Angpt1	Young female kidneys	Raw	(Intercept)	2.50591	0.0229332	2.46096	2.55086	<2.22e-16	***	2.22e-16
Angpt1	Young female kidneys	Raw	main_rrr1	0.0939968	0.0324324	0.0304305	0.15756	0.0037526	**	0.0037526
Angpt1	Young female kidneys	Raw	main_sss1	0.0676064	0.0324324	0.00404012	0.13117	0.0371116	*	0.0371116
Angpt1	Young female kidneys	Transformed	(Intercept)	2.50591	0.0229331	2.46096	2.55086	<2.22e-16	***	2.22e-16
Angpt1	Young female kidneys	Transformed	amp1	0.115784	0.0324324	0.0522181	0.17935	0.00035695	***	0.00035695
Angpt1	Young female kidneys	Transformed	acr1	0.623523	0.28011	0.0745177	1.17253	0.02601458	*	0.0260146
Ets2	Young female kidneys	Raw	(Intercept)	3.20501	0.010501	3.18443	3.22559	<2.22e-16	***	2.22e-16
Ets2	Young female kidneys	Raw	main_rrr1	-0.0211197	0.0148507	-0.0502264	0.00799	0.1549866		0.154987
Ets2	Young female kidneys	Raw	main_sss1	0.0412283	0.0148507	0.0121216	0.07034	0.0054999	**	0.0054999
Ets2	Young female kidneys	Transformed	(Intercept)	3.20501	0.010501	3.18443	3.22559	<2.22e-16	***	2.22e-16
Ets2	Young female kidneys	Transformed	amp1	0.046323	0.0148507	0.0172162	0.07543	0.0018131	**	0.0018131
Ets2	Young female kidneys	Transformed	acr1	2.0442	0.32059	1.41586	2.67255	1.8131e-10	***	1.8131e-10
Igfbp6	Young female kidneys	Raw	(Intercept)	0.942029	0.0463783	0.851129	1.03293	<2e-16	***	2e-16
Igfbp6	Young female kidneys	Raw	main_rrr1	0.0478291	0.0655888	-0.0807227	0.17638	0.46586		0.46586
Igfbp6	Young female kidneys	Raw	main_sss1	-0.0463234	0.0655888	-0.174875	0.08223	0.48002		0.48002
Igfbp6	Young female kidneys	Transformed	(Intercept)	0.942029	0.0463783	0.851129	1.03293	<2e-16	***	2e-16
Igfbp6	Young female kidneys	Transformed	amp1	0.0665844	0.0655888	-0.0619674	0.19514	0.31002		0.31002
Igfbp6	Young female kidneys	Transformed	acr1	-0.769407	0.985049	-2.70007	1.16125	0.43475		0.43475
Cdkn1a	Young female kidneys	Raw	(Intercept)	1.75478	0.0361785	1.68387	1.82569	<2.22e-16	***	2.22e-16
Cdkn1a	Young female kidneys	Raw	main_rrr1	0.322289	0.0511641	0.222009	0.42257	2.9934e-10	***	2.9934e-10
Cdkn1a	Young female kidneys	Raw	main_sss1	-0.168451	0.0511641	-0.268731	-0.06817	0.00099347	***	0.00099347
Cdkn1a	Young female kidneys	Transformed	(Intercept)	1.75478	0.0361785	1.68387	1.82569	<2.22e-16	***	2.22e-16
Cdkn1a	Young female kidneys	Transformed	amp1	0.363656	0.0511641	0.263376	0.46394	1.1804e-12	***	1.1804e-12
Cdkn1a	Young female kidneys	Transformed	acr1	-0.48162	0.140694	-0.757374	-0.20587	0.00061893	***	0.00061893
Vegfa	Young female kidneys	Raw	(Intercept)	4.73355	0.0124388	4.70917	4.75793	<2e-16	***	2e-16
Vegfa	Young female kidneys	Raw	main_rrr1	-0.00730627	0.0175911	-0.0417843	0.02717	0.67789		0.67789
Vegfa	Young female kidneys	Raw	main_sss1	-0.0208937	0.0175911	-0.0553717	0.01358	0.23494		0.23494
Vegfa	Young female kidneys	Transformed	(Intercept)	4.73355	0.0124388	4.70917	4.75793	<2e-16	***	2e-16
Vegfa	Young female kidneys	Transformed	amp1	0.0221344	0.0175911	-0.0123437	0.05661	0.208295		0.208295
Vegfa	Young female kidneys	Transformed	acr1	-1.90719	0.794744	-3.46486	-0.34952	0.016406	*	0.016406
Pigf	Young female kidneys	Raw	(Intercept)	3.41656	0.0207073	3.37597	3.45714	<2.22e-16	***	2.22e-16
Pigf	Young female kidneys	Raw	main_rrr1	0.0772065	0.0292845	0.0198099	0.1346	0.0083784	**	0.0083784
Pigf	Young female kidneys	Raw	main_sss1	-0.0048565	0.0292845	-0.0622531	0.05254	0.8682841		0.868284
Pigf	Young female kidneys	Transformed	(Intercept)	3.41656	0.0207073	3.37597	3.45714	<2.22e-16	***	2.22e-16
Pigf	Young female kidneys	Transformed	amp1	0.0773591	0.0292845	0.0199625	0.13476	0.0082506	**	0.0082506
Pigf	Young female kidneys	Transformed	acr1	-0.0628199	0.378553	-0.80477	0.67913	0.8681983		0.868198
C3	Young female kidneys	Raw	(Intercept)	3.46986	0.0829574	3.30727	3.63245	<2e-16	***	2e-16
C3	Young female kidneys	Raw	main_rrr1	-0.214985	0.117319	-0.444927	0.01496	0.06688	.	0.06688
C3	Young female kidneys	Raw	main_sss1	0.138904	0.117319	-0.0910374	0.36885	0.23642		0.23642
C3	Young female kidneys	Transformed	(Intercept)	3.46986	0.0829574	3.30727	3.63245	<2.22e-16	***	2.22e-16
C3	Young female kidneys	Transformed	amp1	0.255955	0.117319	0.0260135	0.4859	0.029132	*	0.029132
C3	Young female kidneys	Transformed	acr1	2.56796	0.458359	1.66959	3.46632	2.1128e-08	***	2.1128e-08
Tnf	Young female kidneys	Raw	(Intercept)	0.141098	0.0224057	0.0971841	0.18501	3.026e-10	***	3.026e-10
Tnf	Young female kidneys	Raw	main_rrr1	-0.0197337	0.0316864	-0.081838	0.04237	0.53343		0.53343
Tnf	Young female kidneys	Raw	main_sss1	0.0175783	0.0316864	-0.0445259	0.07968	0.57906		0.57906
Tnf	Young female kidneys	Transformed	(Intercept)	0.141098	0.0224057	0.0971841	0.18501	3.026e-10	***	3.026e-10
Tnf	Young female kidneys	Transformed	amp1	0.0264276	0.0316864	-0.0356767	0.08853	0.404261		0.404261
Tnf	Young female kidneys	Transformed	acr1	2.4139	1.19899	0.0639194	4.76388	0.044086	*	0.044086
Lmnb1	Young female kidneys	Raw	(Intercept)	1.82306	0.0174138	1.78893	1.85719	<2e-16	***	2e-16
Lmnb1	Young female kidneys	Raw	main_rrr1	-0.0371035	0.0246268	-0.0853711	0.01116	0.13191		0.13191
Lmnb1	Young female kidneys	Raw	main_sss1	0.0201859	0.0246268	-0.0280818	0.06845	0.4124		0.4124
Lmnb1	Young female kidneys	Transformed	(Intercept)	1.82306	0.0174138	1.78893	1.85719	<2.22e-16	***	2.22e-16
Lmnb1	Young female kidneys	Transformed	amp1	0.042239	0.0246268	-0.00602865	0.09051	0.086315	.	0.086315
Lmnb1	Young female kidneys	Transformed	acr1	2.64333	0.583035	1.50061	3.78606	5.7945e-06	***	5.7945e-06
Fas	Young female kidneys	Raw	(Intercept)	2.08429	0.0164775	2.052	2.11659	<2e-16	***	2e-16
Fas	Young female kidneys	Raw	main_rrr1	-0.0320192	0.0233027	-0.0776917	0.01365	0.16943		0.16943
Fas	Young female kidneys	Raw	main_sss1	0.00354836	0.0233027	-0.0421242	0.04922	0.87897		0.87897
Fas	Young female kidneys	Transformed	(Intercept)	2.08429	0.0164775	2.052	2.11659	<2.22e-16	***	2.22e-16
Fas	Young female kidneys	Transformed	amp1	0.0322152	0.0233027	-0.0134573	0.07789	0.16683		0.16683
Fas	Young female kidneys	Transformed	acr1	3.03122	0.723346	1.61349	4.44896	2.7827e-05	***	2.7827e-05
Dkk1	Young female kidneys	Raw	(Intercept)	0.111954	0.0159691	0.0806549	0.14325	2.372e-12	***	2.372e-12
Dkk1	Young female kidneys	Raw	main_rrr1	0.0301457	0.0225837	-0.0141175	0.07441	0.18193		0.18193
Dkk1	Young female kidneys	Raw	main_sss1	-0.0255407	0.0225837	-0.0698038	0.01872	0.25808		0.25808
Dkk1	Young female kidneys	Transformed	(Intercept)	0.111954	0.0159691	0.0806549	0.14325	2.372e-12	***	2.372e-12
Dkk1	Young female kidneys	Transformed	amp1	0.0395106	0.0225837	-0.00475257	0.08377	0.080201	.	0.080201
Dkk1	Young female kidneys	Transformed	acr1	-0.70289	0.571585	-1.82318	0.4174	0.218802		0.218802
Tubgcp2	Young female kidneys	Raw	(Intercept)	2.40175	0.0170913	2.36825	2.43524	<2e-16	***	2e-16
Tubgcp2	Young female kidneys	Raw	main_rrr1	-0.0234816	0.0241708	-0.0708556	0.02389	0.331305		0.331305
Tubgcp2	Young female kidneys	Raw	main_sss1	0.0573873	0.0241708	0.0100134	0.10476	0.017585	*	0.017585
Tubgcp2	Young female kidneys	Transformed	(Intercept)	2.40175	0.0170913	2.36825	2.43524	<2.22e-16	***	2.22e-16
Tubgcp2	Young female kidneys	Transformed	amp1	0.0620056	0.0241708	0.0146316	0.10938	0.010308	*	0.010308
Tubgcp2	Young female kidneys	Transformed	acr1	1.95919	0.389817	1.19516	2.72322	5.0101e-07	***	5.0101e-07
Il6	Young female kidneys	Raw	(Intercept)	0.0240787	0.00971843	0.0050309	0.04313	0.013226	*	0.013226
Il6	Young female kidneys	Raw	main_rrr1	0.00311232	0.0137439	-0.0238253	0.03005	0.820851		0.820851
Il6	Young female kidneys	Raw	main_sss1	0.0225476	0.0137439	-0.00438998	0.04949	0.10089		0.10089
Il6	Young female kidneys	Transformed	(Intercept)	0.0240787	0.00971843	0.0050309	0.04313	0.013226	*	0.013226
Il6	Young female kidneys	Transformed	amp1	0.0227614	0.0137439	-0.00417619	0.0497	0.0977	.	0.0977
Il6	Young female kidneys	Transformed	acr1	1.43363	0.603826	0.250153	2.61711	0.017585	*	0.017585
Ccl20	Young female kidneys	Raw	(Intercept)	0.0178231	0.00731946	0.00347725	0.03217	0.01489	*	0.01489
Ccl20	Young female kidneys	Raw	main_rrr1	0.00359179	0.0103513	-0.0166964	0.02388	0.7286		0.7286
Ccl20	Young female kidneys	Raw	main_sss1	0.0102394	0.0103513	-0.0100487	0.03053	0.32257		0.32257
Ccl20	Young female kidneys	Transformed	(Intercept)	0.0178231	0.00731946	0.00347725	0.03217	0.01489	*	0.01489
Ccl20	Young female kidneys	Transformed	amp1	0.0108511	0.0103513	-0.00943704	0.03114	0.29451		0.29451
Ccl20	Young female kidneys	Transformed	acr1	1.23343	0.953939	-0.636259	3.10311	0.19602		0.19602
Cxcr2	Young female kidneys	Raw	(Intercept)	0.0502164	0.0107793	0.0290893	0.07134	3.1839e-06	***	3.1839e-06
Cxcr2	Young female kidneys	Raw	main_rrr1	0.0126305	0.0152442	-0.0172476	0.04251	0.40736		0.40736
Cxcr2	Young female kidneys	Raw	main_sss1	0.00249002	0.0152442	-0.0273882	0.03237	0.87025		0.87025
Cxcr2	Young female kidneys	Transformed	(Intercept)	0.0502163	0.0107793	0.0290893	0.07134	3.1839e-06	***	3.1839e-06
Cxcr2	Young female kidneys	Transformed	amp1	0.0128737	0.0152443	-0.0170045	0.04275	0.39839		0.39839
Cxcr2	Young female kidneys	Transformed	acr1	0.194647	1.18414	-2.12623	2.51553	0.86943		0.86943
Igfbp5	Young female kidneys	Raw	(Intercept)	5.336	0.0190474	5.29867	5.37334	<2.22e-16	***	2.22e-16
Igfbp5	Young female kidneys	Raw	main_rrr1	0.109707	0.0269371	0.0569109	0.1625	4.6472e-05	***	4.6472e-05
Igfbp5	Young female kidneys	Raw	main_sss1	0.0627138	0.0269371	0.00991796	0.11551	0.019904	*	0.019904
Igfbp5	Young female kidneys	Transformed	(Intercept)	5.336	0.0190474	5.29867	5.37334	<2.22e-16	***	2.22e-16
Igfbp5	Young female kidneys	Transformed	amp1	0.126367	0.0269371	0.073571	0.17916	2.7164e-06	***	2.7164e-06
Igfbp5	Young female kidneys	Transformed	acr1	0.519312	0.213166	0.101515	0.93711	0.014843	*	0.014843
Serpine2	Young female kidneys	Raw	(Intercept)	1.44441	0.0360799	1.3737	1.51513	<2e-16	***	2e-16
Serpine2	Young female kidneys	Raw	main_rrr1	-0.0757775	0.0510247	-0.175784	0.02423	0.13751		0.13751
Serpine2	Young female kidneys	Raw	main_sss1	-0.00130223	0.0510247	-0.101309	0.0987	0.97964		0.97964
Serpine2	Young female kidneys	Transformed	(Intercept)	1.44441	0.0360799	1.3737	1.51513	<2.22e-16	***	2.22e-16
Serpine2	Young female kidneys	Transformed	amp1	0.0757887	0.0510247	-0.0242179	0.1758	0.13746		0.13746
Serpine2	Young female kidneys	Transformed	acr1	-3.12441	0.67325	-4.44395	-1.80486	3.4708e-06	***	3.4708e-06
Cd55	Young female kidneys	Raw	(Intercept)	1.82003	0.0265392	1.76802	1.87205	<2e-16	***	2e-16
Cd55	Young female kidneys	Raw	main_rrr1	-0.00622628	0.0375321	-0.0797878	0.06734	0.86824		0.86824
Cd55	Young female kidneys	Raw	main_sss1	-0.0197379	0.0375321	-0.0932994	0.05382	0.59896		0.59896
Cd55	Young female kidneys	Transformed	(Intercept)	1.82003	0.0265392	1.76802	1.87205	<2e-16	***	2e-16
Cd55	Young female kidneys	Transformed	amp1	0.0206966	0.0375321	-0.0528649	0.09426	0.58133		0.58133
Cd55	Young female kidneys	Transformed	acr1	-1.87637	1.81344	-5.43064	1.67791	0.30081		0.30081
Fgf7	Young female kidneys	Raw	(Intercept)	0.0965579	0.011522	0.0739752	0.11914	<2e-16	***	2e-16
Fgf7	Young female kidneys	Raw	main_rrr1	0.00137677	0.0162946	-0.03056	0.03331	0.93266		0.93266
Fgf7	Young female kidneys	Raw	main_sss1	0.0163099	0.0162946	-0.0156268	0.04825	0.31685		0.31685
Fgf7	Young female kidneys	Transformed	(Intercept)	0.0965579	0.011522	0.0739752	0.11914	<2e-16	***	2e-16
Fgf7	Young female kidneys	Transformed	amp1	0.0163679	0.0162946	-0.0155688	0.0483	0.31514		0.31514
Fgf7	Young female kidneys	Transformed	acr1	1.48658	0.995518	-0.464597	3.43776	0.13537		0.13537
Itpka	Young female kidneys	Raw	(Intercept)	1.27676	0.0418825	1.19468	1.35885	<2e-16	***	2e-16
Itpka	Young female kidneys	Raw	main_rrr1	-0.0477429	0.0592308	-0.163833	0.06835	0.42021		0.42021
Itpka	Young female kidneys	Raw	main_sss1	0.062532	0.0592308	-0.0535583	0.17862	0.29109		0.29109
Itpka	Young female kidneys	Transformed	(Intercept)	1.27676	0.0418825	1.19468	1.35885	<2.22e-16	***	2.22e-16
Itpka	Young female kidneys	Transformed	amp1	0.0786743	0.0592308	-0.037416	0.19476	0.1840903		0.18409
Itpka	Young female kidneys	Transformed	acr1	2.22288	0.752861	0.747298	3.69846	0.0031514	**	0.0031514
Pcna	Young female kidneys	Raw	(Intercept)	3.77727	0.00977089	3.75812	3.79642	<2.22e-16	***	2.22e-16
Pcna	Young female kidneys	Raw	main_rrr1	-0.0171086	0.0138181	-0.0441916	0.00997	0.21566918		0.215669
Pcna	Young female kidneys	Raw	main_sss1	-0.0474525	0.0138181	-0.0745355	-0.02037	0.00059458	***	0.00059458
Pcna	Young female kidneys	Transformed	(Intercept)	3.77727	0.00977089	3.75812	3.79642	<2.22e-16	***	2.22e-16
Pcna	Young female kidneys	Transformed	amp1	0.0504425	0.0138181	0.0233594	0.07753	0.00026177	***	0.00026177
Pcna	Young female kidneys	Transformed	acr1	-1.91683	0.273938	-2.45374	-1.37992	2.6092e-12	***	2.6092e-12
Bmp2	Young female kidneys	Raw	(Intercept)	0.804096	0.0212743	0.762399	0.84579	<2e-16	***	2e-16
Bmp2	Young female kidneys	Raw	main_rrr1	0.0409987	0.0300865	-0.0179696	0.09997	0.172978		0.172978
Bmp2	Young female kidneys	Raw	main_sss1	-0.0646341	0.0300865	-0.123602	-0.00567	0.031692	*	0.031692
Bmp2	Young female kidneys	Transformed	(Intercept)	0.804096	0.0212743	0.762399	0.84579	<2e-16	***	2e-16
Bmp2	Young female kidneys	Transformed	amp1	0.0765406	0.0300865	0.0175722	0.13551	0.010958	*	0.010958
Bmp2	Young female kidneys	Transformed	acr1	-1.00552	0.393078	-1.77594	-0.2351	0.010525	*	0.010525
Il1b	Young female kidneys	Raw	(Intercept)	0.511669	0.0361505	0.440815	0.58252	<2e-16	***	2e-16
Il1b	Young female kidneys	Raw	main_rrr1	-0.0413002	0.0511246	-0.141503	0.0589	0.41919		0.41919
Il1b	Young female kidneys	Raw	main_sss1	-0.00378223	0.0511246	-0.103985	0.09642	0.94103		0.94103
Il1b	Young female kidneys	Transformed	(Intercept)	0.511669	0.0361505	0.440815	0.58252	<2e-16	***	2e-16
Il1b	Young female kidneys	Transformed	amp1	0.041473	0.0511245	-0.0587292	0.14168	0.417242		0.417242
Il1b	Young female kidneys	Transformed	acr1	-3.05027	1.23272	-5.46635	-0.63419	0.013345	*	0.013345
Il1a	Young female kidneys	Raw	(Intercept)	0.0381766	0.00908253	0.0203751	0.05598	2.6305e-05	***	2.6305e-05
Il1a	Young female kidneys	Raw	main_rrr1	-0.00125931	0.0128446	-0.0264343	0.02392	0.9219		0.9219
Il1a	Young female kidneys	Raw	main_sss1	0.00372797	0.0128446	-0.021447	0.0289	0.77164		0.77164
Il1a	Young female kidneys	Transformed	(Intercept)	0.0381766	0.00908253	0.0203751	0.05598	2.6305e-05	***	2.6305e-05
Il1a	Young female kidneys	Transformed	amp1	0.00393492	0.0128446	-0.0212401	0.02911	0.75934		0.75934
Il1a	Young female kidneys	Transformed	acr1	1.89656	3.26426	-4.50128	8.2944	0.56124		0.56124
Il2	Young female kidneys	Raw	(Intercept)	0.0373917	0.00782628	0.0220525	0.05273	1.773e-06	***	1.773e-06
Il2	Young female kidneys	Raw	main_rrr1	0.00245885	0.011068	-0.0192341	0.02415	0.82419		0.82419
Il2	Young female kidneys	Raw	main_sss1	0.00449508	0.011068	-0.0171979	0.02619	0.68465		0.68465
Il2	Young female kidneys	Transformed	(Intercept)	0.0373917	0.00782628	0.0220525	0.05273	1.773e-06	***	1.773e-06
Il2	Young female kidneys	Transformed	amp1	0.00512364	0.011068	-0.0165693	0.02682	0.64342		0.64342
Il2	Young female kidneys	Transformed	acr1	1.07025	2.16019	-3.16364	5.30415	0.62029		0.62029
Egf	Young female kidneys	Raw	(Intercept)	6.58495	0.0128589	6.55975	6.61016	<2.22e-16	***	2.22e-16
Egf	Young female kidneys	Raw	main_rrr1	-0.0969709	0.0181853	-0.132613	-0.06133	9.6935e-08	***	9.6935e-08
Egf	Young female kidneys	Raw	main_sss1	0.0170755	0.0181853	-0.0185671	0.05272	0.34775		0.34775
Egf	Young female kidneys	Transformed	(Intercept)	6.58495	0.0128589	6.55975	6.61016	<2.22e-16	***	2.22e-16
Egf	Young female kidneys	Transformed	amp1	0.0984629	0.0181853	0.0628203	0.13411	6.1488e-08	***	6.1488e-08
Egf	Young female kidneys	Transformed	acr1	2.96729	0.184692	2.6053	3.32928	<2.22e-16	***	2.22e-16
Gem	Young female kidneys	Raw	(Intercept)	2.06393	0.0390011	1.98749	2.14037	<2e-16	***	2e-16
Gem	Young female kidneys	Raw	main_rrr1	-0.0121664	0.0551558	-0.12027	0.09594	0.825418		0.825418
Gem	Young female kidneys	Raw	main_sss1	-0.107393	0.0551558	-0.215496	0.00071	0.051526	.	0.051526
Gem	Young female kidneys	Transformed	(Intercept)	2.06393	0.0390011	1.98749	2.14037	<2.22e-16	***	2.22e-16
Gem	Young female kidneys	Transformed	amp1	0.108079	0.0551558	-2.38849e-05	0.21618	0.05005064	.	0.0500506
Gem	Young female kidneys	Transformed	acr1	-1.6836	0.510326	-2.68383	-0.68338	0.00097004	***	0.00097004
Pappa	Young female kidneys	Raw	(Intercept)	1.71533	0.0211137	1.67394	1.75671	<2e-16	***	2e-16
Pappa	Young female kidneys	Raw	main_rrr1	0.0751622	0.0298592	0.0166392	0.13369	0.011829	*	0.011829
Pappa	Young female kidneys	Raw	main_sss1	-0.0544718	0.0298592	-0.112995	0.00405	0.068109	.	0.068109
Pappa	Young female kidneys	Transformed	(Intercept)	1.71533	0.0211137	1.67394	1.75671	<2.22e-16	***	2.22e-16
Pappa	Young female kidneys	Transformed	amp1	0.0928253	0.0298592	0.0343022	0.15135	0.0018787	**	0.0018787
Pappa	Young female kidneys	Transformed	acr1	-0.627127	0.321671	-1.25759	0.00334	0.0512252	.	0.0512252
Tnfrsf1b	Young female kidneys	Raw	(Intercept)	1.32795	0.0252393	1.27849	1.37742	<2.22e-16	***	2.22e-16
Tnfrsf1b	Young female kidneys	Raw	main_rrr1	-0.0635786	0.0356938	-0.133537	0.00638	0.074876	.	0.074876
Tnfrsf1b	Young female kidneys	Raw	main_sss1	0.142526	0.0356938	0.0725677	0.21248	6.5235e-05	***	6.5235e-05
Tnfrsf1b	Young female kidneys	Transformed	(Intercept)	1.32795	0.0252393	1.27849	1.37742	<2.22e-16	***	2.22e-16
Tnfrsf1b	Young female kidneys	Transformed	amp1	0.156064	0.0356938	0.0861054	0.22602	1.2294e-05	***	1.2294e-05
Tnfrsf1b	Young female kidneys	Transformed	acr1	1.99039	0.228713	1.54212	2.43866	<2.22e-16	***	2.22e-16
Hgf	Young female kidneys	Raw	(Intercept)	0.920132	0.0220809	0.876855	0.96341	<2e-16	***	2e-16
Hgf	Young female kidneys	Raw	main_rrr1	0.0416865	0.0312271	-0.0195175	0.10289	0.18189		0.18189
Hgf	Young female kidneys	Raw	main_sss1	0.0331621	0.0312271	-0.0280418	0.09437	0.28825		0.28825
Hgf	Young female kidneys	Transformed	(Intercept)	0.920132	0.0220809	0.876855	0.96341	<2e-16	***	2e-16
Hgf	Young female kidneys	Transformed	amp1	0.0532681	0.0312271	-0.00793586	0.11447	0.08804	.	0.08804
Hgf	Young female kidneys	Transformed	acr1	0.671999	0.586225	-0.476981	1.82098	0.25166		0.25166
Spp1	Young female kidneys	Raw	(Intercept)	7.55138	0.0159518	7.52012	7.58265	<2.22e-16	***	2.22e-16
Spp1	Young female kidneys	Raw	main_rrr1	0.0766013	0.0225592	0.032386	0.12082	0.00068488	***	0.00068488
Spp1	Young female kidneys	Raw	main_sss1	-0.0213146	0.0225592	-0.0655299	0.0229	0.34474636		0.344746
Spp1	Young female kidneys	Transformed	(Intercept)	7.55138	0.0159518	7.52012	7.58265	<2.22e-16	***	2.22e-16
Spp1	Young female kidneys	Transformed	amp1	0.0795114	0.0225592	0.0352961	0.12373	0.00042418	***	0.00042418
Spp1	Young female kidneys	Transformed	acr1	-0.271389	0.283723	-0.827476	0.2847	0.33880596		0.338806
Ereg	Young female kidneys	Raw	(Intercept)	0.0672797	0.00906657	0.0495095	0.08505	1.1656e-13	***	1.1656e-13
Ereg	Young female kidneys	Raw	main_rrr1	-0.0196154	0.0128221	-0.0447462	0.00552	0.12606		0.12606
Ereg	Young female kidneys	Raw	main_sss1	-0.00530782	0.0128221	-0.0304386	0.01982	0.6789		0.6789
Ereg	Young female kidneys	Transformed	(Intercept)	0.0672797	0.00906657	0.0495095	0.08505	1.1656e-13	***	1.1656e-13
Ereg	Young female kidneys	Transformed	amp1	0.0203209	0.0128221	-0.00480994	0.04545	0.113		0.113
Ereg	Young female kidneys	Transformed	acr1	-2.87733	0.630981	-4.11403	-1.64063	5.1133e-06	***	5.1133e-06
Areg	Young female kidneys	Raw	(Intercept)	0.0105497	0.0051369	0.000481533	0.02062	0.040004	*	0.040004
Areg	Young female kidneys	Raw	main_rrr1	0.00791691	0.00726467	-0.00632158	0.02216	0.275809		0.275809
Areg	Young female kidneys	Raw	main_sss1	0.00321022	0.00726467	-0.0110283	0.01745	0.658565		0.658565
Areg	Young female kidneys	Transformed	(Intercept)	0.0105497	0.0051369	0.000481533	0.02062	0.040004	*	0.040004
Areg	Young female kidneys	Transformed	amp1	0.00854301	0.00726467	-0.00569548	0.02278	0.239608		0.239608
Areg	Young female kidneys	Transformed	acr1	0.385229	0.850364	-1.28145	2.05191	0.650537		0.650537
[truncated: 1,146 more rows]

## Sheet: S4 Table
Supplemental Table 4: DHARMa residual check for senescence-associated genes in whole kidneys
Gene	Cohort	DHARMa_uniform_p	DHARMa_dispersion_p	DHARMa_outlier_p	DHARMa_quantile_p	DHARMa_any_fail
Acvr1b	Young Male Kidneys	0.926991	0.76	1	0.259208	FALSE
Mmp14	Young Male Kidneys	0.721576	0.84	1	0.174917	FALSE
Ccl3	Young Male Kidneys	0.52496	0.84	1	0.79034	FALSE
Timp1	Young Male Kidneys	0.456685	0.84	0.0209204	0.350836	TRUE
Angptl4	Young Male Kidneys	0.912699	0.84	1	0.00240306	TRUE
Axl	Young Male Kidneys	0.988173	0.84	1	0.0138541	TRUE
Tgfb1	Young Male Kidneys	0.881512	0.84	1	0.311084	FALSE
Pgf	Young Male Kidneys	0.609581	0.84	1	0.38288	FALSE
Ccl24	Young Male Kidneys	0.808054	0.84	1	0.00946312	TRUE
Ptbp1	Young Male Kidneys	0.782432	0.84	1	0.0651867	FALSE
Sod2	Young Male Kidneys	0.979896	0.84	1	0.438343	FALSE
Ctnnb1	Young Male Kidneys	0.609581	0.84	1	0.218817	FALSE
Ccl8	Young Male Kidneys	0.939579	0.84	0.200686	0.474956	FALSE
Wnt2	Young Male Kidneys	0.500924	0.84	1	0.154044	FALSE
Csf1	Young Male Kidneys	0.861998	0.84	0.200686	0.256906	FALSE
Itga2	Young Male Kidneys	0.887102	0.84	0.200686	0.0851186	FALSE
Il10	Young Male Kidneys	0.339456	0.84	1	0.00955583	TRUE
Timp2	Young Male Kidneys	0.814866	0.84	1	0.161911	FALSE
Igfbp4	Young Male Kidneys	0.997699	0.84	1	0.478236	FALSE
Mmp9	Young Male Kidneys	0.642653	0.84	1	0.113224	FALSE
Csf2	Young Male Kidneys	0.00395557	0.84	0.200686	0	TRUE
Cxcl16	Young Male Kidneys	0.926756	0.84	1	0.500752	FALSE
Ccl4	Young Male Kidneys	0.322634	0.84	1	0.413208	FALSE
Igf1	Young Male Kidneys	0.899132	0.84	1	0.0129605	TRUE
Egfr	Young Male Kidneys	0.977859	0.84	1	0.223568	FALSE
Il13	Young Male Kidneys	0.00832818	0.84	0.200686	0	TRUE
Igfbp3	Young Male Kidneys	0.475068	0.84	1	0.483278	FALSE
Igfbp1	Young Male Kidneys	0.922499	0.84	1	0.0385414	TRUE
Ccl1	Young Male Kidneys	0.0988948	0.84	0.200686	0.822058	FALSE
Pecam1	Young Male Kidneys	0.368768	0.84	1	0.00625438	TRUE
Rps6ka5	Young Male Kidneys	0.993658	0.84	1	0.0261532	TRUE
Edn1	Young Male Kidneys	0.581817	0.84	1	0.0144535	TRUE
Iqgap2	Young Male Kidneys	0.73128	0.84	1	0.629651	FALSE
Il6st	Young Male Kidneys	0.358822	0.84	1	0.00830139	TRUE
Plau	Young Male Kidneys	0.949632	0.84	1	0.133512	FALSE
Ctsb	Young Male Kidneys	0.965751	0.84	1	0.452092	FALSE
Lcp1	Young Male Kidneys	0.635006	0.84	1	0.182195	FALSE
Rb1	Young Male Kidneys	0.328177	0.84	1	0.512015	FALSE
Angpt1	Young Male Kidneys	0.84968	0.84	1	0.0378838	TRUE
Ets2	Young Male Kidneys	0.639826	0.84	1	0.0006127	TRUE
Igfbp6	Young Male Kidneys	0.839093	0.84	1	0.267952	FALSE
Cdkn1a	Young Male Kidneys	0.978107	0.84	1	0.517356	FALSE
Vegfa	Young Male Kidneys	0.708733	0.84	0.200686	0.654998	FALSE
Pigf	Young Male Kidneys	0.990282	0.84	1	0.480183	FALSE
C3	Young Male Kidneys	0.995653	0.84	1	0.648455	FALSE
Tnf	Young Male Kidneys	0.347117	0.84	1	0.889765	FALSE
Lmnb1	Young Male Kidneys	0.84968	0.84	0.200686	0.0535689	FALSE
Fas	Young Male Kidneys	0.549441	0.84	1	0.00369961	TRUE
Dkk1	Young Male Kidneys	0.97715	0.84	1	0.0196035	TRUE
Tubgcp2	Young Male Kidneys	0.974391	0.84	1	0.726305	FALSE
Il6	Young Male Kidneys	0.0924784	0.84	1	0	TRUE
Ccl20	Young Male Kidneys	0.058487	0.84	1	0.0141797	TRUE
Cxcr2	Young Male Kidneys	0.5177	0.84	0.200686	0.665928	FALSE
Igfbp5	Young Male Kidneys	0.803469	0.84	1	0.194884	FALSE
Serpine2	Young Male Kidneys	0.963673	0.84	1	0.0526351	FALSE
Cd55	Young Male Kidneys	0.723796	0.84	1	0.477628	FALSE
Fgf7	Young Male Kidneys	0.665601	0.84	0.200686	0.988163	FALSE
Itpka	Young Male Kidneys	0.733767	0.84	0.200686	0.701937	FALSE
Pcna	Young Male Kidneys	0.954254	0.84	1	0.119713	FALSE
Bmp2	Young Male Kidneys	0.406005	0.84	1	0.0229644	TRUE
Il1b	Young Male Kidneys	0.427628	0.84	0.200686	0.422945	FALSE
Il1a	Young Male Kidneys	0.609581	0.84	0.200686	0.176233	FALSE
Il2	Young Male Kidneys	0.00048166	0.84	0.0209204	6.17e-77	TRUE
Egf	Young Male Kidneys	0.324475	0.84	1	0.18225	FALSE
Gem	Young Male Kidneys	0.680873	0.84	1	0.564602	FALSE
Pappa	Young Male Kidneys	0.358822	0.84	1	0.579221	FALSE
Tnfrsf1b	Young Male Kidneys	0.932752	0.84	1	0.0772982	FALSE
Hgf	Young Male Kidneys	0.723796	0.84	0.200686	0.00411509	TRUE
Spp1	Young Male Kidneys	0.804334	0.84	1	0.379052	FALSE
Ereg	Young Male Kidneys	0.238155	0.84	0.200686	0.503658	FALSE
Areg	Young Male Kidneys	0.356853	0.84	0.200686	0.107557	FALSE
Cxcl3	Young Male Kidneys	0.233754	0.84	1	0.33716	FALSE
Cxcl1	Young Male Kidneys	0.719052	0.84	1	0.263588	FALSE
Chek2	Young Male Kidneys	0.63726	0.84	1	0.44695	FALSE
Wnt16	Young Male Kidneys	0.215386	0.84	1	0.0394556	TRUE
Tnfrsf1a	Young Male Kidneys	0.988619	0.84	1	0.0822579	FALSE
Cd9	Young Male Kidneys	0.827032	0.84	1	0.639018	FALSE
Mki67	Young Male Kidneys	0.964636	0.84	1	0.511753	FALSE
Vegfc	Young Male Kidneys	0.916283	0.84	1	0.268711	FALSE
Plat	Young Male Kidneys	0.823816	0.84	1	0.409987	FALSE
Il15	Young Male Kidneys	0.991408	0.84	1	0.413445	FALSE
Mmp2	Young Male Kidneys	0.875797	0.84	1	0.167293	FALSE
Chek1	Young Male Kidneys	0.994473	0.84	0.200686	0.0267451	TRUE
Atr	Young Male Kidneys	0.909813	0.84	1	0.430121	FALSE
Inha	Young Male Kidneys	0.988619	0.84	1	0.339132	FALSE
Mif	Young Male Kidneys	0.945989	0.84	1	0.40587	FALSE
Atm	Young Male Kidneys	0.894357	0.84	1	0.269278	FALSE
Sema3f	Young Male Kidneys	0.995653	0.84	1	0.536938	FALSE
Cxcl10	Young Male Kidneys	0.985752	0.84	1	0.362404	FALSE
Ccl5	Young Male Kidneys	0.980546	0.84	1	0.558578	FALSE
Ccl7	Young Male Kidneys	0.790285	0.84	0.200686	0.158411	FALSE
Ccl2	Young Male Kidneys	0.683418	0.84	1	0.22676	FALSE
Igfbp7	Young Male Kidneys	0.496176	0.84	1	0.529251	FALSE
Fgf1	Young Male Kidneys	0.981181	0.84	1	0.14465	FALSE
Fgf2	Young Male Kidneys	0.803469	0.84	1	0.335842	FALSE
Icam1	Young Male Kidneys	0.965583	0.84	1	0.0735527	FALSE
Serpine1	Young Male Kidneys	0.976426	0.84	1	0.59743	FALSE
Vgf	Young Male Kidneys	0.364769	0.84	0.200686	0.0165508	TRUE
Ptger2	Young Male Kidneys	0.278949	0.84	0.200686	0.0773999	FALSE
Gdf15	Young Male Kidneys	0.437106	0.84	1	0.125116	FALSE
Bmp6	Young Male Kidneys	0.975686	0.84	1	0.300076	FALSE
Il18	Young Male Kidneys	0.925259	0.84	1	0.0245198	TRUE
Igfbp2	Young Male Kidneys	0.947206	0.84	1	0.125927	FALSE
Il7	Young Male Kidneys	0.931336	0.84	1	0.757711	FALSE
Esm1	Young Male Kidneys	0.832609	0.84	1	0.101827	FALSE
Mmp3	Young Male Kidneys	0.619736	0.84	0.200686	0.148058	FALSE
Cdkn2a	Young Male Kidneys	0.101863	0.84	1	0	TRUE
Glb1	Young Male Kidneys	0.483091	0.84	1	0.847937	FALSE
Plaur	Young Male Kidneys	0.635006	0.84	1	0.256147	FALSE
Bex3	Young Male Kidneys	0.842315	0.84	1	0.486468	FALSE
Mmp10	Young Male Kidneys	0.012701	0.84	0.0209204	0	TRUE
Selplg	Young Male Kidneys	0.938135	0.84	0.200686	0.0581725	FALSE
Mmp12	Young Male Kidneys	0.851763	0.84	1	0.36446	FALSE
Mmp13	Young Male Kidneys	0.967428	0.84	1	0.349029	FALSE
Ptges	Young Male Kidneys	0.966689	0.84	1	0.538559	FALSE
Jun	Young Male Kidneys	0.976426	0.84	1	0.0585158	FALSE
Cxcl2	Young Male Kidneys	0.306392	0.84	1	0.600007	FALSE
Nap1l4	Young Male Kidneys	0.929904	0.84	1	0.413112	FALSE
Trp53	Young Male Kidneys	0.479721	0.84	1	0.432462	FALSE
Gmfg	Young Male Kidneys	0.992103	0.84	1	0.31483	FALSE
Cxcl12	Young Male Kidneys	0.995814	0.84	1	0.033034	TRUE
Lmnb2	Young Male Kidneys	0.81936	0.84	1	0.0129973	TRUE
Nrg1	Young Male Kidneys	0.673243	0.84	0.200686	0.867725	FALSE
Tnfrsf11b	Young Male Kidneys	0.936898	0.84	1	0.362623	FALSE
Hmgb1	Young Male Kidneys	0.925259	0.84	1	0.353	FALSE
Ccl26	Young Male Kidneys	2.15e-05	0	1	0	TRUE
Spx	Young Male Kidneys	0.812604	0.84	1	0.187084	FALSE
Csf2rb	Young Male Kidneys	0.364769	0.84	1	0.0655184	FALSE
Ang	Young Male Kidneys	0.834781	0.84	0.200686	0.550894	FALSE
Hspa1a	Young Male Kidneys	0.957638	0.84	1	0.0384646	TRUE
Scamp4	Young Male Kidneys	0.744115	0.84	1	0.486765	FALSE
Acvr1b	Old Male Kidneys	0.177718	0.712	1	0.000315885	TRUE
Mmp14	Old Male Kidneys	0.975318	0.84	1	0.465783	FALSE
Ccl3	Old Male Kidneys	0.559193	0.84	1	0.399338	FALSE
Angptl4	Old Male Kidneys	0.902448	0.84	1	0.452665	FALSE
Axl	Old Male Kidneys	0.963945	0.84	1	0.485588	FALSE
Pgf	Old Male Kidneys	0.776363	0.84	1	0.0358428	TRUE
Ccl24	Old Male Kidneys	0.315379	0.84	1	0.644275	FALSE
Ptbp1	Old Male Kidneys	0.949694	0.84	1	0.361782	FALSE
Ctnnb1	Old Male Kidneys	0.433342	0.84	1	0.265617	FALSE
Ccl8	Old Male Kidneys	0.932503	0.84	1	0.0133638	TRUE
Wnt2	Old Male Kidneys	0.958364	0.84	1	0.250845	FALSE
Csf1	Old Male Kidneys	0.949694	0.84	1	0.875127	FALSE
Itga2	Old Male Kidneys	0.292083	0.84	0.18127	0.0272325	TRUE
Il10	Old Male Kidneys	0.00707171	0.84	0.18127	0	TRUE
Timp2	Old Male Kidneys	0.511972	0.84	1	0.579232	FALSE
Igfbp4	Old Male Kidneys	0.544143	0.84	1	0.411486	FALSE
Mmp9	Old Male Kidneys	0.61036	0.84	1	0.212449	FALSE
Csf2	Old Male Kidneys	0.061318	0.84	0.18127	-5.70583e-07	TRUE
Cxcl16	Old Male Kidneys	0.993129	0.84	1	0.437074	FALSE
Ccl4	Old Male Kidneys	0.74422	0.84	1	0.235734	FALSE
Igf1	Old Male Kidneys	0.958364	0.84	0.18127	0.0954832	FALSE
Egfr	Old Male Kidneys	0.836745	0.84	1	0.140132	FALSE
Il13	Old Male Kidneys	0.00707171	0.84	0.18127	0	TRUE
Igfbp3	Old Male Kidneys	0.365721	0.84	0.18127	0.000399317	TRUE
Igfbp1	Old Male Kidneys	0.776363	0.84	1	0.0977134	FALSE
Ccl1	Old Male Kidneys	0.11225	0.84	0.18127	0	TRUE
Pecam1	Old Male Kidneys	0.994524	0.84	1	0.036467	TRUE
Rps6ka5	Old Male Kidneys	0.450256	0.84	1	0.357646	FALSE
Edn1	Old Male Kidneys	0.942682	0.84	1	0.00928965	TRUE
Iqgap2	Old Male Kidneys	0.694261	0.84	0.18127	0.0687976	FALSE
Il6st	Old Male Kidneys	0.760712	0.84	1	0.372402	FALSE
Plau	Old Male Kidneys	0.963945	0.84	1	0.494342	FALSE
Ctsb	Old Male Kidneys	0.864283	0.84	1	0.24002	FALSE
Lcp1	Old Male Kidneys	0.889606	0.84	1	0.689846	FALSE
Angpt1	Old Male Kidneys	0.971052	0.84	1	0.48393	FALSE
Ets2	Old Male Kidneys	0.983995	0.84	1	0.13159	FALSE
Igfbp6	Old Male Kidneys	0.836745	0.84	1	0.291704	FALSE
Vegfa	Old Male Kidneys	0.958364	0.84	1	0.188264	FALSE
Pigf	Old Male Kidneys	0.963945	0.84	1	0.92094	FALSE
C3	Old Male Kidneys	0.994524	0.84	1	0.331595	FALSE
Tnf	Old Male Kidneys	0.878232	0.84	1	0.0455305	TRUE
Fas	Old Male Kidneys	0.996375	0.84	1	0.351457	FALSE
Dkk1	Old Male Kidneys	0.963945	0.84	1	0.0982107	FALSE
Tubgcp2	Old Male Kidneys	0.924004	0.84	1	0.38477	FALSE
Il6	Old Male Kidneys	0.249175	0.84	0.18127	1.50172041248897e-05	TRUE
Ccl20	Old Male Kidneys	0.123454	0.84	1	0.129963	FALSE
Cxcr2	Old Male Kidneys	0.79255	0.84	1	0.263887	FALSE
Igfbp5	Old Male Kidneys	0.983995	0.84	1	0.044082	TRUE
Serpine2	Old Male Kidneys	0.851639	0.84	1	0.117895	FALSE
Cd55	Old Male Kidneys	0.711235	0.84	1	0.151661	FALSE
Fgf7	Old Male Kidneys	0.932503	0.84	1	0.0175624	TRUE
Itpka	Old Male Kidneys	0.544143	0.84	1	0.0435251	TRUE
Bmp2	Old Male Kidneys	0.878232	0.84	1	0.104233	FALSE
Il1b	Old Male Kidneys	0.963945	0.84	1	0.344628	FALSE
Il1a	Old Male Kidneys	0.315379	0.84	0.18127	0.546685	FALSE
Il2	Old Male Kidneys	0.00707171	0.84	0.18127	0	TRUE
Egf	Old Male Kidneys	0.711235	0.84	0.18127	0.209769	FALSE
Gem	Old Male Kidneys	0.836745	0.84	1	0.212486	FALSE
Pappa	Old Male Kidneys	0.511972	0.84	1	0.00714235	TRUE
Tnfrsf1b	Old Male Kidneys	0.932503	0.84	1	0.231039	FALSE
Hgf	Old Male Kidneys	0.889606	0.84	1	0.329448	FALSE
Spp1	Old Male Kidneys	0.544143	0.84	1	0.826676	FALSE
Ereg	Old Male Kidneys	0.177718	0.84	1	0.437594	FALSE
Areg	Old Male Kidneys	0.711235	0.84	1	0.159907	FALSE
Cxcl3	Old Male Kidneys	0.114951	0.84	0.18127	0.0793833	FALSE
Cxcl1	Old Male Kidneys	0.74422	0.84	1	0.0335859	TRUE
Wnt16	Old Male Kidneys	0.851639	0.84	1	0.312245	FALSE
Tnfrsf1a	Old Male Kidneys	0.760712	0.84	1	0.175507	FALSE
Cd9	Old Male Kidneys	0.544143	0.84	1	0.0395802	TRUE
Vegfc	Old Male Kidneys	0.994524	0.84	1	0.379805	FALSE
Plat	Old Male Kidneys	0.864283	0.84	1	0.0658321	FALSE
Il15	Old Male Kidneys	0.694261	0.84	1	0.206792	FALSE
Mmp2	Old Male Kidneys	0.851639	0.84	1	0.409148	FALSE
Inha	Old Male Kidneys	0.480636	0.84	1	0.523472	FALSE
Mif	Old Male Kidneys	0.315379	0.84	1	0.23248	FALSE
Sema3f	Old Male Kidneys	0.878232	0.84	1	0.541958	FALSE
Cxcl10	Old Male Kidneys	0.74422	0.84	1	0.488646	FALSE
Ccl5	Old Male Kidneys	0.270037	0.84	1	0.712432	FALSE
Ccl7	Old Male Kidneys	0.822977	0.84	0.18127	0.0342141	TRUE
Ccl2	Old Male Kidneys	0.559193	0.84	1	0.264467	FALSE
Igfbp7	Old Male Kidneys	0.711235	0.84	0.18127	0.774567	FALSE
Fgf1	Old Male Kidneys	0.27	0.84	1	0.0701044	FALSE
Fgf2	Old Male Kidneys	0.836745	0.84	1	0.335762	FALSE
Icam1	Old Male Kidneys	0.864283	0.84	1	0.366666	FALSE
Serpine1	Old Male Kidneys	0.626344	0.84	1	0.0806943	FALSE
Vgf	Old Male Kidneys	0.315379	0.84	0.18127	0.0064312	TRUE
Ptger2	Old Male Kidneys	0.971052	0.84	1	0.514756	FALSE
Gdf15	Old Male Kidneys	0.74422	0.84	1	0.0106385	TRUE
Bmp6	Old Male Kidneys	0.963945	0.84	1	0.449234	FALSE
Il18	Old Male Kidneys	0.644019	0.84	1	0.062337	FALSE
Igfbp2	Old Male Kidneys	0.660332	0.84	1	0.025884	TRUE
Il7	Old Male Kidneys	0.999932	0.84	1	0.629039	FALSE
Esm1	Old Male Kidneys	0.576998	0.84	0.18127	0.355644	FALSE
Mmp3	Old Male Kidneys	0.392734	0.84	0.18127	0.095802	FALSE
Plaur	Old Male Kidneys	0.19387	0.84	1	0.00218223	TRUE
Bex3	Old Male Kidneys	0.511972	0.84	0.18127	0.982663	FALSE
Mmp10	Old Male Kidneys	0.148605	0.84	0.18127	0	TRUE
Selplg	Old Male Kidneys	0.420931	0.84	1	0.271631	FALSE
Mmp12	Old Male Kidneys	0.0943546	0.84	0.18127	0.442655	FALSE
Mmp13	Old Male Kidneys	0.822977	0.84	0.18127	0.249384	FALSE
Ptges	Old Male Kidneys	0.677735	0.84	1	0.978695	FALSE
Jun	Old Male Kidneys	0.932503	0.84	1	0.00661152	TRUE
Cxcl2	Old Male Kidneys	0.74422	0.84	1	0.0433562	TRUE
Nap1l4	Old Male Kidneys	0.677735	0.84	1	0.0082467	TRUE
Gmfg	Old Male Kidneys	0.988117	0.84	1	0.0108647	TRUE
Cxcl12	Old Male Kidneys	0.74422	0.84	1	0.0706602	FALSE
Nrg1	Old Male Kidneys	0.0583511	0.808	1	NA	FALSE
Tnfrsf11b	Old Male Kidneys	0.980882	0.84	1	0.758952	FALSE
Hmgb1	Old Male Kidneys	0.559193	0.84	1	0.630377	FALSE
Ccl26	Old Male Kidneys	8.76593025389193e-05	0	1	0	TRUE
Spx	Old Male Kidneys	0.975318	0.84	1	0.496017	FALSE
Csf2rb	Old Male Kidneys	0.592556	0.84	1	0.371676	FALSE
Ang	Old Male Kidneys	0.983995	0.84	1	0.268116	FALSE
Scamp4	Old Male Kidneys	0.878232	0.84	1	0.622911	FALSE
Timp1	Old Male Kidneys	0.878232	0.84	1	0.721293	FALSE
Tgfb1	Old Male Kidneys	0.912423	0.84	1	0.247254	FALSE
Sod2	Old Male Kidneys	0.177718	0.84	1	0.00492341	TRUE
Rb1	Old Male Kidneys	0.760712	0.84	1	0.534515	FALSE
Cdkn1a	Old Male Kidneys	0.983995	0.84	1	0.192737	FALSE
Lmnb1	Old Male Kidneys	0.511972	0.84	1	0.0106425	TRUE
Pcna	Old Male Kidneys	0.864283	0.84	1	0.667811	FALSE
Chek2	Old Male Kidneys	0.997192	0.84	1	0.553024	FALSE
Mki67	Old Male Kidneys	0.932503	0.84	0.18127	0.584857	FALSE
Chek1	Old Male Kidneys	0.711235	0.84	1	0.0177945	TRUE
Atr	Old Male Kidneys	0.74422	0.84	1	0.00178195	TRUE
Atm	Old Male Kidneys	0.711235	0.84	0.18127	0.000331225	TRUE
Cdkn2a	Old Male Kidneys	0.807323	0.84	1	0.298662	FALSE
Glb1	Old Male Kidneys	0.963945	0.84	1	0.412766	FALSE
Trp53	Old Male Kidneys	0.949694	0.84	1	0.360246	FALSE
Lmnb2	Old Male Kidneys	0.878232	0.84	1	0.547021	FALSE
Hspa1a	Old Male Kidneys	0.61036	0.84	1	0.0684302	FALSE
Acvr1b	Young Female Kidneys	0.997447	0.752	1	0.0366945	TRUE
Mmp14	Young Female Kidneys	0.346521	0.792	0.225859	0.0007627	TRUE
Ccl3	Young Female Kidneys	0.039666	0.792	0.225859	0.00196876	TRUE
Timp1	Young Female Kidneys	0.971935	0.792	1	0.40292	FALSE
Angptl4	Young Female Kidneys	0.625572	0.792	1	0.0306048	TRUE
Axl	Young Female Kidneys	0.978943	0.792	1	0.508425	FALSE
Tgfb1	Young Female Kidneys	0.915403	0.792	1	0.547941	FALSE
Pgf	Young Female Kidneys	0.814863	0.792	1	0.00769378	TRUE
Ccl24	Young Female Kidneys	0.0896729	0.792	1	0.104124	FALSE
Ptbp1	Young Female Kidneys	0.938714	0.792	0.225859	0.00076942	TRUE
Sod2	Young Female Kidneys	0.866641	0.792	1	0.0805366	FALSE
Ctnnb1	Young Female Kidneys	0.536535	0.792	0.225859	0.0868833	FALSE
Ccl8	Young Female Kidneys	0.825921	0.792	1	0.189712	FALSE
Wnt2	Young Female Kidneys	0.999751	0.792	1	0.741422	FALSE
Csf1	Young Female Kidneys	0.773431	0.792	1	0.268377	FALSE
Itga2	Young Female Kidneys	0.845543	0.792	0.225859	0.638236	FALSE
Il10	Young Female Kidneys	0.00136466	0.792	0.225859	0	TRUE
Timp2	Young Female Kidneys	0.944522	0.792	1	0.0101818	TRUE
Igfbp4	Young Female Kidneys	0.980285	0.792	0.225859	0.0818995	FALSE
Mmp9	Young Female Kidneys	0.711176	0.792	1	0.563545	FALSE
Csf2	Young Female Kidneys	0.00099435	0.792	0.225859	0	TRUE
Cxcl16	Young Female Kidneys	0.791179	0.792	1	0.327435	FALSE
Ccl4	Young Female Kidneys	0.507101	0.792	0.225859	0.713318	FALSE
Igf1	Young Female Kidneys	0.906206	0.792	1	0.77441	FALSE
Egfr	Young Female Kidneys	0.573587	0.792	1	0.34538	FALSE
Il13	Young Female Kidneys	1.9e-06	0.792	0.0268831	6.5e-188	TRUE
Igfbp3	Young Female Kidneys	0.956807	0.792	1	0.444062	FALSE
Igfbp1	Young Female Kidneys	0.701606	0.792	1	0.12641	FALSE
Ccl1	Young Female Kidneys	0.00220076	0.792	0.225859	0	TRUE
Pecam1	Young Female Kidneys	0.35365	0.792	1	0.183528	FALSE
Rps6ka5	Young Female Kidneys	0.936187	0.792	1	0.484696	FALSE
Edn1	Young Female Kidneys	0.93096	0.792	0.225859	0.410322	FALSE
Iqgap2	Young Female Kidneys	0.552645	0.792	1	0.431207	FALSE
Il6st	Young Female Kidneys	0.660957	0.792	0.225859	0.360234	FALSE
Plau	Young Female Kidneys	0.649408	0.792	0.225859	0.198439	FALSE
Ctsb	Young Female Kidneys	0.88025	0.792	1	0.471997	FALSE
Lcp1	Young Female Kidneys	0.913905	0.792	1	0.281006	FALSE
Rb1	Young Female Kidneys	0.608238	0.792	1	0.379088	FALSE
Angpt1	Young Female Kidneys	0.99687	0.792	1	0.468002	FALSE
Ets2	Young Female Kidneys	0.482755	0.792	0.225859	0.161515	FALSE
Igfbp6	Young Female Kidneys	0.825921	0.792	0.225859	0.464751	FALSE
Cdkn1a	Young Female Kidneys	0.917852	0.792	1	0.422802	FALSE
Vegfa	Young Female Kidneys	0.572672	0.792	1	0.438828	FALSE
Pigf	Young Female Kidneys	0.627953	0.792	1	0.279064	FALSE
C3	Young Female Kidneys	0.777905	0.792	1	0.357085	FALSE
Tnf	Young Female Kidneys	0.37048	0.792	0.0268831	0.143784	TRUE
Lmnb1	Young Female Kidneys	0.938714	0.792	1	0.344718	FALSE
Fas	Young Female Kidneys	0.907773	0.792	1	0.956384	FALSE
Dkk1	Young Female Kidneys	0.463261	0.792	1	0.314247	FALSE
Tubgcp2	Young Female Kidneys	0.456854	0.792	1	0.0759172	FALSE
Il6	Young Female Kidneys	0.0282418	0.792	0.225859	0	TRUE
Ccl20	Young Female Kidneys	0.00058684	0.792	0.225859	0	TRUE
Cxcr2	Young Female Kidneys	0.138465	0.792	1	0.141651	FALSE
Igfbp5	Young Female Kidneys	0.797726	0.792	0.225859	0.0502102	FALSE
Serpine2	Young Female Kidneys	0.931915	0.792	1	0.392099	FALSE
Cd55	Young Female Kidneys	0.963483	0.792	1	0.249184	FALSE
Fgf7	Young Female Kidneys	0.855292	0.792	1	0.044449	TRUE
Itpka	Young Female Kidneys	0.743834	0.792	1	0.0254623	TRUE
Pcna	Young Female Kidneys	0.999605	0.792	1	0.607252	FALSE
Bmp2	Young Female Kidneys	0.493753	0.792	0.225859	0.28609	FALSE
Il1b	Young Female Kidneys	0.732247	0.792	1	0.191637	FALSE
Il1a	Young Female Kidneys	0.0243103	0.792	1	0.0108105	TRUE
Il2	Young Female Kidneys	0.00572305	0.792	1	4.86e-06	TRUE
Egf	Young Female Kidneys	0.99977	0.792	1	0.442036	FALSE
Gem	Young Female Kidneys	0.839574	0.792	1	0.0855481	FALSE
Pappa	Young Female Kidneys	0.56094	0.792	1	0.00695452	TRUE
Tnfrsf1b	Young Female Kidneys	0.80421	0.792	0.225859	0.139701	FALSE
Hgf	Young Female Kidneys	0.921258	0.792	1	0.744656	FALSE
Spp1	Young Female Kidneys	0.914868	0.792	1	0.333548	FALSE
Ereg	Young Female Kidneys	0.543419	0.792	1	0.395164	FALSE
Areg	Young Female Kidneys	0.00042013	0.792	0.225859	0	TRUE
Cxcl3	Young Female Kidneys	0.00262512	0.792	0.225859	0	TRUE
Cxcl1	Young Female Kidneys	0.896526	0.792	1	0.0376918	TRUE
Chek2	Young Female Kidneys	0.989564	0.792	1	0.496088	FALSE
Wnt16	Young Female Kidneys	0.996197	0.792	0.225859	0.0350708	TRUE
Tnfrsf1a	Young Female Kidneys	0.970369	0.792	1	0.00799673	TRUE
Cd9	Young Female Kidneys	0.435836	0.792	0.225859	0.251654	FALSE
Mki67	Young Female Kidneys	0.833517	0.792	0.225859	0.129077	FALSE
Vegfc	Young Female Kidneys	0.966208	0.792	1	0.641381	FALSE
Plat	Young Female Kidneys	0.20188	0.792	0.225859	0.011807	TRUE
Il15	Young Female Kidneys	0.967068	0.792	1	0.361043	FALSE
Mmp2	Young Female Kidneys	0.762148	0.792	1	0.645282	FALSE
Chek1	Young Female Kidneys	0.861015	0.792	1	0.12613	FALSE
Atr	Young Female Kidneys	0.725252	0.792	0.225859	0.361455	FALSE
Inha	Young Female Kidneys	0.8829	0.792	1	0.653169	FALSE
Mif	Young Female Kidneys	0.92826	0.792	1	0.399628	FALSE
Atm	Young Female Kidneys	0.759875	0.792	1	0.137844	FALSE
Sema3f	Young Female Kidneys	0.875791	0.792	1	0.0133286	TRUE
Cxcl10	Young Female Kidneys	0.541121	0.792	0.225859	0.0473701	TRUE
Ccl5	Young Female Kidneys	0.0605806	0.792	0.225859	0.131024	FALSE
Ccl7	Young Female Kidneys	0.288833	0.792	1	0.0192094	TRUE
Ccl2	Young Female Kidneys	0.305049	0.792	1	0.0060242	TRUE
Igfbp7	Young Female Kidneys	0.491544	0.792	1	0.366484	FALSE
Fgf1	Young Female Kidneys	0.204329	0.792	1	0.246819	FALSE
Fgf2	Young Female Kidneys	0.912392	0.792	1	0.00437354	TRUE
Icam1	Young Female Kidneys	0.939955	0.792	1	0.101271	FALSE
Serpine1	Young Female Kidneys	0.916888	0.792	0.225859	0.322361	FALSE
Vgf	Young Female Kidneys	0.0006142	0.792	1	5.87e-53	TRUE
Ptger2	Young Female Kidneys	0.819069	0.792	1	0.096366	FALSE
Gdf15	Young Female Kidneys	0.989945	0.792	0.225859	0.587804	FALSE
Bmp6	Young Female Kidneys	0.92826	0.792	1	0.0949952	FALSE
Il18	Young Female Kidneys	0.998965	0.792	1	0.0147094	TRUE
Igfbp2	Young Female Kidneys	0.939955	0.792	0.225859	0.00561831	TRUE
Il7	Young Female Kidneys	0.60894	0.792	1	0.339922	FALSE
Esm1	Young Female Kidneys	0.862902	0.792	1	0.5986	FALSE
Mmp3	Young Female Kidneys	0.454728	0.792	0.225859	0.0543139	FALSE
Cdkn2a	Young Female Kidneys	0.00011265	0.792	0.225859	0	TRUE
Glb1	Young Female Kidneys	0.228747	0.792	1	0.159317	FALSE
Plaur	Young Female Kidneys	0.6351	0.792	1	0.556369	FALSE
Bex3	Young Female Kidneys	0.962622	0.792	1	0.368359	FALSE
Mmp10	Young Female Kidneys	0.00046638	0.792	0.225859	0	TRUE
Selplg	Young Female Kidneys	0.987933	0.792	1	0.536151	FALSE
Mmp12	Young Female Kidneys	0.548025	0.792	1	0.212946	FALSE
Mmp13	Young Female Kidneys	0.696846	0.792	1	0.938533	FALSE
Ptges	Young Female Kidneys	0.990677	0.792	0.225859	0.660433	FALSE
Jun	Young Female Kidneys	0.977056	0.792	1	0.00701833	TRUE
Cxcl2	Young Female Kidneys	5.67e-05	0.792	0.225859	1.14e-100	TRUE
Nap1l4	Young Female Kidneys	0.651794	0.792	1	0.673142	FALSE
Trp53	Young Female Kidneys	0.429636	0.792	1	0.0733312	FALSE
Gmfg	Young Female Kidneys	0.996197	0.792	1	0.753939	FALSE
Cxcl12	Young Female Kidneys	0.176417	0.792	0.225859	0.00960075	TRUE
Lmnb2	Young Female Kidneys	0.912392	0.792	1	0.0471321	TRUE
Nrg1	Young Female Kidneys	0.00011653	0.888	1	NA	TRUE
Tnfrsf11b	Young Female Kidneys	0.573587	0.792	1	0.271481	FALSE
Hmgb1	Young Female Kidneys	0.692268	0.792	1	0.00596954	TRUE
Ccl26	Young Female Kidneys	5.28e-06	0	1	0	TRUE
Spx	Young Female Kidneys	0.293632	0.792	0.225859	0.546567	FALSE
Csf2rb	Young Female Kidneys	0.366726	0.792	0.225859	0.0528171	FALSE
Ang	Young Female Kidneys	0.656564	0.792	1	0.421919	FALSE
Hspa1a	Young Female Kidneys	0.893195	0.792	1	0.00301535	TRUE
Scamp4	Young Female Kidneys	0.987933	0.792	1	0.0189971	TRUE
Acvr1b	Old Female Kidneys	0.997985	0.752	1	0.482753	FALSE
Mmp14	Old Female Kidneys	0.615877	0.872	1	0.0111838	TRUE
Ccl3	Old Female Kidneys	0.427777	0.872	0.194266	0.957569	FALSE
Timp1	Old Female Kidneys	0.994729	0.872	1	0.411965	FALSE
Angptl4	Old Female Kidneys	0.562064	0.872	0.194266	0.563874	FALSE
Axl	Old Female Kidneys	0.895507	0.872	1	0.392312	FALSE
Tgfb1	Old Female Kidneys	0.850148	0.872	1	0.504235	FALSE
Pgf	Old Female Kidneys	0.981755	0.872	1	0.335504	FALSE
Ccl24	Old Female Kidneys	0.555746	0.872	1	0.144589	FALSE
Ptbp1	Old Female Kidneys	0.974246	0.872	1	0.572582	FALSE
Sod2	Old Female Kidneys	0.9917	0.872	1	0.432906	FALSE
Ctnnb1	Old Female Kidneys	0.894601	0.872	1	0.491161	FALSE
Ccl8	Old Female Kidneys	0.958722	0.872	1	0.394686	FALSE
Wnt2	Old Female Kidneys	0.995098	0.872	1	0.455293	FALSE
Csf1	Old Female Kidneys	0.833884	0.872	0.194266	0.654156	FALSE
Itga2	Old Female Kidneys	0.90174	0.872	1	0.236311	FALSE
Il10	Old Female Kidneys	0.0369702	0.872	1	0	TRUE
Timp2	Old Female Kidneys	0.974752	0.872	1	0.0383602	TRUE
Igfbp4	Old Female Kidneys	0.973159	0.872	1	0.0983811	FALSE
Mmp9	Old Female Kidneys	0.762094	0.872	1	0.922914	FALSE
Csf2	Old Female Kidneys	3.76221e-05	0.872	0.194266	9.65063e-91	TRUE
Cxcl16	Old Female Kidneys	0.901306	0.872	0.194266	0.611968	FALSE
Ccl4	Old Female Kidneys	0.924714	0.872	1	0.129722	FALSE
Igf1	Old Female Kidneys	0.958009	0.872	0.194266	0.475738	FALSE
Egfr	Old Female Kidneys	0.928475	0.872	1	0.191559	FALSE
Il13	Old Female Kidneys	0.00190173	0.872	0.194266	0	TRUE
Igfbp3	Old Female Kidneys	0.996834	0.872	1	0.353078	FALSE
Igfbp1	Old Female Kidneys	0.958177	0.872	0.194266	0.129962	FALSE
Ccl1	Old Female Kidneys	0.000567926	0.872	0.0195281	0	TRUE
Pecam1	Old Female Kidneys	0.96292	0.872	1	0.553542	FALSE
Rps6ka5	Old Female Kidneys	0.247637	0.872	1	0.00459475	TRUE
Edn1	Old Female Kidneys	0.694939	0.872	0.194266	0.0100398	TRUE
Iqgap2	Old Female Kidneys	0.984154	0.872	1	0.468029	FALSE
Il6st	Old Female Kidneys	0.557008	0.872	1	0.215915	FALSE
Plau	Old Female Kidneys	0.985008	0.872	1	0.58491	FALSE
Ctsb	Old Female Kidneys	0.878955	0.872	1	0.00778272	TRUE
Lcp1	Old Female Kidneys	0.614584	0.872	0.194266	0.0928099	FALSE
Rb1	Old Female Kidneys	0.397143	0.872	0.194266	0.264876	FALSE
Angpt1	Old Female Kidneys	0.955807	0.872	1	0.125792	FALSE
Ets2	Old Female Kidneys	0.988701	0.872	1	0.0126816	TRUE
Igfbp6	Old Female Kidneys	0.952956	0.872	1	0.490082	FALSE
Cdkn1a	Old Female Kidneys	0.710372	0.872	0.194266	0.0233708	TRUE
Vegfa	Old Female Kidneys	0.896409	0.872	1	0.574643	FALSE
Pigf	Old Female Kidneys	0.864714	0.872	1	0.0200376	TRUE
C3	Old Female Kidneys	0.654674	0.872	1	0.371682	FALSE
Tnf	Old Female Kidneys	0.548194	0.872	1	0.299941	FALSE
Lmnb1	Old Female Kidneys	0.977746	0.872	1	0.351617	FALSE
Fas	Old Female Kidneys	0.404676	0.872	1	0.28775	FALSE
Dkk1	Old Female Kidneys	0.988296	0.872	0.194266	0.167043	FALSE
Tubgcp2	Old Female Kidneys	0.792169	0.872	1	0.645252	FALSE
Il6	Old Female Kidneys	0.0183966	0.872	0.194266	4.63326e-06	TRUE
Ccl20	Old Female Kidneys	0.140407	0.872	0.194266	0.00766235	TRUE
Cxcr2	Old Female Kidneys	0.780448	0.872	1	0.0373069	TRUE
Igfbp5	Old Female Kidneys	0.48919	0.872	0.194266	0.0869635	FALSE
Serpine2	Old Female Kidneys	0.856466	0.872	1	0.289632	FALSE
Cd55	Old Female Kidneys	0.944393	0.872	1	0.408014	FALSE
Fgf7	Old Female Kidneys	0.720603	0.872	1	0.140486	FALSE
Itpka	Old Female Kidneys	0.671666	0.872	0.194266	0.878156	FALSE
Pcna	Old Female Kidneys	0.987306	0.872	1	0.545306	FALSE
Bmp2	Old Female Kidneys	0.583705	0.872	1	0.320786	FALSE
Il1b	Old Female Kidneys	0.912804	0.872	1	0.0482057	TRUE
Il1a	Old Female Kidneys	0.369918	0.872	1	0.211903	FALSE
Il2	Old Female Kidneys	0.211814	0.872	0.194266	0	TRUE
Egf	Old Female Kidneys	0.98631	0.872	1	0.318501	FALSE
Gem	Old Female Kidneys	0.776382	0.872	1	0.475926	FALSE
Pappa	Old Female Kidneys	0.520823	0.872	1	0.0152506	TRUE
Tnfrsf1b	Old Female Kidneys	0.893177	0.872	1	0.376179	FALSE
Hgf	Old Female Kidneys	0.639201	0.872	0.0195281	0.832749	TRUE
Spp1	Old Female Kidneys	0.449306	0.872	0.194266	0.15704	FALSE
Ereg	Old Female Kidneys	0.428409	0.872	1	0.114638	FALSE
Areg	Old Female Kidneys	0.241499	0.872	0.194266	0	TRUE
Cxcl3	Old Female Kidneys	0.00746102	0.872	0.194266	0	TRUE
Cxcl1	Old Female Kidneys	0.990642	0.872	1	0.369504	FALSE
Chek2	Old Female Kidneys	0.419443	0.872	1	0.00768903	TRUE
Wnt16	Old Female Kidneys	0.863694	0.872	1	0.161988	FALSE
Tnfrsf1a	Old Female Kidneys	0.634011	0.872	1	0.0102521	TRUE
Cd9	Old Female Kidneys	0.649587	0.872	0.194266	0.258896	FALSE
Mki67	Old Female Kidneys	0.688484	0.872	1	0.535424	FALSE
Vegfc	Old Female Kidneys	0.850148	0.872	0.194266	0.381646	FALSE
Plat	Old Female Kidneys	0.608126	0.872	1	0.930425	FALSE
Il15	Old Female Kidneys	0.971922	0.872	1	0.0707747	FALSE
Mmp2	Old Female Kidneys	0.98016	0.872	1	0.451072	FALSE
Chek1	Old Female Kidneys	0.9917	0.872	1	0.432661	FALSE
Atr	Old Female Kidneys	0.965651	0.872	0.194266	0.160003	FALSE
Inha	Old Female Kidneys	0.834988	0.872	1	0.0119296	TRUE
Mif	Old Female Kidneys	0.763329	0.872	1	0.396253	FALSE
Atm	Old Female Kidneys	0.99567	0.872	1	0.345022	FALSE
Sema3f	Old Female Kidneys	0.588828	0.872	1	0.00632142	TRUE
Cxcl10	Old Female Kidneys	0.590851	0.872	0.194266	0.550547	FALSE
Ccl5	Old Female Kidneys	0.958722	0.872	1	0.351376	FALSE
Ccl7	Old Female Kidneys	0.807607	0.872	1	0.29643	FALSE
Ccl2	Old Female Kidneys	0.826079	0.872	1	0.167109	FALSE
Igfbp7	Old Female Kidneys	0.340991	0.872	1	0.602165	FALSE
Fgf1	Old Female Kidneys	0.600392	0.872	1	0.194486	FALSE
Fgf2	Old Female Kidneys	0.973844	0.872	1	0.39896	FALSE
Icam1	Old Female Kidneys	0.754653	0.872	1	0.200887	FALSE
Serpine1	Old Female Kidneys	0.404676	0.872	1	0.629795	FALSE
Vgf	Old Female Kidneys	0.0688451	0.872	1	0.373048	FALSE
Ptger2	Old Female Kidneys	0.929215	0.872	1	0.407397	FALSE
Gdf15	Old Female Kidneys	0.944393	0.872	1	0.0164261	TRUE
Bmp6	Old Female Kidneys	0.674246	0.872	1	0.198961	FALSE
Il18	Old Female Kidneys	0.937711	0.872	1	0.40611	FALSE
Igfbp2	Old Female Kidneys	0.849085	0.872	1	0.328477	FALSE
Il7	Old Female Kidneys	0.367874	0.872	0.194266	0.003524	TRUE
Esm1	Old Female Kidneys	0.90693	0.872	1	0.0126627	TRUE
Mmp3	Old Female Kidneys	0.934271	0.872	1	0.30393	FALSE
Cdkn2a	Old Female Kidneys	0.355762	0.872	0.194266	0.282005	FALSE
Glb1	Old Female Kidneys	0.508687	0.872	1	0.398472	FALSE
Plaur	Old Female Kidneys	0.796025	0.872	1	0.0260945	TRUE
Bex3	Old Female Kidneys	0.678133	0.872	1	0.226397	FALSE
Mmp10	Old Female Kidneys	0.00214439	0.872	0.194266	0	TRUE
Selplg	Old Female Kidneys	0.974246	0.872	1	0.467619	FALSE
Mmp12	Old Female Kidneys	0.0766219	0.872	1	0.0352977	TRUE
Mmp13	Old Female Kidneys	0.971076	0.872	0.194266	0.508161	FALSE
Ptges	Old Female Kidneys	0.941791	0.872	1	0.393284	FALSE
Jun	Old Female Kidneys	0.443584	0.872	1	0.302002	FALSE
Cxcl2	Old Female Kidneys	0.296519	0.872	0.194266	-9.17892e-07	TRUE
Nap1l4	Old Female Kidneys	0.88344	0.872	1	0.00143576	TRUE
Trp53	Old Female Kidneys	0.83609	0.872	1	0.48816	FALSE
Gmfg	Old Female Kidneys	0.869762	0.872	1	0.238193	FALSE
Cxcl12	Old Female Kidneys	0.849085	0.872	1	0.497247	FALSE
Lmnb2	Old Female Kidneys	0.782492	0.872	1	0.00393934	TRUE
Nrg1	Old Female Kidneys	0.00210112	0.896	1	NA	TRUE
Tnfrsf11b	Old Female Kidneys	0.925475	0.872	1	0.412535	FALSE
Hmgb1	Old Female Kidneys	0.719327	0.872	1	0.60304	FALSE
Ccl26	Old Female Kidneys	1.4605e-05	0	1	0	TRUE
Spx	Old Female Kidneys	0.443584	0.872	1	0.324615	FALSE
Csf2rb	Old Female Kidneys	0.790073	0.872	1	0.0395419	TRUE
Ang	Old Female Kidneys	0.748414	0.872	0.194266	0.030721	TRUE
Hspa1a	Old Female Kidneys	0.990384	0.872	1	0.446065	FALSE
Scamp4	Old Female Kidneys	0.632714	0.872	1	0.308131	FALSE

## Sheet: S5 Table
Supplemental Table 5. Circadian genes in young male tail-tip fibroblasts
Gene.Name	Amplitude.Change.Coefficient	Oscillation.Type	Initial.Amplitude	Radian.Frequency	Period	Phase.Shift	Hours.Shifted	Equilibrium.Value	Slope	Tau	P.Value	BH.Adj.P.Value	BY.Adj.P.Value
0610009L18Rik	0.0491413	Damped	0.221962	0.288311	21.7931	7.60777	17.1988	-0.0264168	0.00477069	0.415179	1.39225e-07	6.16564e-07	6.43022e-06
0610038B21Rik	0.0129663	Harmonic	0.0562577	0.283494	22.1634	7.84902	16.64	-0.00963846	0.000150851	0.294444	0.000187841	0.000414049	0.00431816
1110002E22Rik	-0.0477939	Forced	0.0626144	0.289117	21.7323	9.73646	9.78812	0.0132653	-0.00212207	0.295676	0.000176512	0.000391301	0.00408093
1110038F14Rik	0.0425147	Damped	1.31292	0.290272	21.6458	8.036	15.6073	-0.139717	0.00443227	0.35358	7.29404e-06	2.18316e-05	0.000227684
1110046J04Rik	-0.0715318	Forced	0.0333631	0.234866	26.7523	8.58695	16.9434	0.000332686	0.00330588	0.298756	0.000150936	0.000338994	0.00353541
1110059G10Rik	0.00202989	Harmonic	0.182651	0.284925	22.0521	7.34737	18.3171	-0.0344924	0.00558873	0.321548	4.53032e-05	0.000114701	0.00119623
1110065P20Rik	0.00632305	Harmonic	1.0778	0.309902	20.2747	7.443	16.5322	-0.199124	-0.0160172	0.334484	2.20841e-05	5.94481e-05	0.000619991
1190001M18Rik	0.0264692	Harmonic	0.168723	0.271225	23.166	8.84855	13.7075	-0.016013	-0.00362135	0.315388	6.32119e-05	0.000154364	0.00160989
1190005I06Rik	0.0116361	Harmonic	0.230221	0.300127	20.9351	6.9172	18.8226	-0.0359251	0.00550623	0.372675	2.27705e-06	7.64949e-06	7.97775e-05
1500002F19Rik	-0.000653036	Harmonic	0.01967	0.302102	20.7982	7.11878	18.0323	-0.00421718	0.00011447	0.290748	0.000226068	0.000489058	0.00510045
1600010M07Rik	-0.0245503	Harmonic	0.0212755	0.278867	22.5311	3.76165	9.04206	0.00303734	-0.00169985	0.446595	1.47236e-08	8.15809e-08	8.50817e-07
1600014C10Rik	0.0216743	Harmonic	0.950925	0.299787	20.9588	6.07918	0.680505	-0.0376768	0.0410355	0.379451	1.48616e-06	5.18518e-06	5.40769e-05
1700001O22Rik	0.0120095	Harmonic	0.0934052	0.299808	20.9574	8.3953	13.9125	-0.00592443	-0.00417245	0.34742	1.04915e-05	3.03681e-05	0.000316712
1700003E16Rik	-0.0296573	Harmonic	0.215376	0.308088	20.3941	5.10302	3.83061	0.024812	0.0102189	0.407787	2.30975e-07	9.74918e-07	1.01675e-05
1700003F12Rik	-0.0610024	Forced	0.265407	0.25906	24.2538	7.81946	18.3236	-0.0625162	0.0192146	0.497722	2.73199e-10	2.32697e-09	2.42682e-08
1700007J10Rik	0.0582051	Damped	0.0387141	0.309551	20.2977	8.56787	12.9171	-0.000692128	0.000163908	0.285821	0.000288467	0.000610149	0.00636332
1700017B05Rik	0.0426829	Damped	4.59693	0.23735	26.4722	6.32238	26.3071	0.0559494	0.0998971	0.403475	3.091e-07	1.26422e-06	1.31847e-05
1700017M07Rik	0.0417709	Damped	0.032587	0.237929	26.4078	9.51789	12.8126	-0.000933105	-0.000558433	0.282741	0.000335306	0.000698104	0.00728062
1700025L06Rik	0.010486	Harmonic	0.0182459	0.300635	20.8997	3.23573	10.1367	0.00216048	-0.0004071	0.359124	5.23249e-06	1.62183e-05	0.000169143
1700034J05Rik	0.0176566	Harmonic	0.0248021	0.277327	22.6562	8.42732	14.9248	-0.00282899	-0.000884033	0.328324	3.11939e-05	8.15886e-05	0.000850897
1700040D17Rik	-0.0316693	Forced	0.00629962	0.268526	23.3988	7.58003	18.5693	-0.00121471	0.000510791	0.410867	1.87245e-07	8.06472e-07	8.41079e-06
1700066M21Rik	0.0871902	Damped	1.91935	0.28376	22.1426	5.74113	1.91025	0.0377138	0.0261987	0.590737	6.72645e-14	1.50485e-12	1.56943e-11
1700096K18Rik	0.000198879	Harmonic	0.12164	0.302949	20.7401	7.3323	17.2771	-0.0235125	-0.000701811	0.303068	0.000120937	0.00027719	0.00289085
1700102P08Rik	-0.00392629	Harmonic	0.0728155	0.262281	23.956	4.9763	4.98278	0.0122319	-0.00150178	0.321548	4.53032e-05	0.000114701	0.00119623
1700122E12Rik	0.0420916	Damped	0.0386885	0.301537	20.8372	5.22567	3.50709	0.00238761	0.000418944	0.348652	9.76038e-06	2.84688e-05	0.000296904
1810009A15Rik	0.0987396	Damped	4.26588	0.304943	20.6044	8.77824	12.4224	0.07585	-0.0972361	0.349268	9.41334e-06	2.75581e-05	0.000287407
1810019D21Rik	0.0318402	Damped	0.0282976	0.224399	28	9.35607	14.3062	-0.00145828	0.000166419	0.330172	2.8141e-05	7.432e-05	0.000775092
1810021B22Rik	0.019742	Harmonic	0.06162	0.312513	20.1054	6.49911	19.4145	-0.00848611	0.00124674	0.318468	5.35526e-05	0.000133156	0.0013887
1810030O07Rik	0.0804284	Damped	2.05823	0.250733	25.0593	6.27662	0.0261802	0.0188985	0.0286244	0.285821	0.000288467	0.000610149	0.00636332
1810059H22Rik	0.00616213	Harmonic	0.130354	0.224499	27.9876	9.58594	13.2759	0.000712184	0.000491879	0.396083	5.05928e-07	1.95715e-06	2.04113e-05
1810062G17Rik	0.00178603	Harmonic	0.358515	0.309659	20.2907	3.59396	8.68446	0.072876	-0.011341	0.439819	2.42175e-08	1.27315e-07	1.32778e-06
1810062O18Rik	0.0640138	Damped	0.165751	0.262328	23.9516	8.92682	13.874	-0.00557396	-0.00113724	0.357892	5.63566e-06	1.7335e-05	0.000180789
2010001A14Rik	0.0742375	Damped	0.331048	0.229707	27.3531	9.60045	12.9117	-0.00283784	-0.00092714	0.356044	6.29662e-06	1.91541e-05	0.00019976
2010110K18Rik	0.0961816	Damped	0.24411	0.27496	22.8512	5.91493	1.3393	0.00173806	0.00348369	0.407171	2.40834e-07	1.01069e-06	1.05406e-05
2010204K13Rik	-0.0162404	Harmonic	0.207021	0.253539	24.7819	8.44986	16.2362	-0.0315322	0.00336695	0.513738	7.20049e-11	7.12324e-10	7.42891e-09
2010320M18Rik	-0.00656998	Harmonic	0.525731	0.268972	23.36	8.08554	16.6591	-0.0824223	0.00775308	0.377603	1.67075e-06	5.77195e-06	6.01964e-05
2210011K15Rik	-0.109326	Forced	0.029291	0.224399	28	8.99324	15.9231	0.00259166	0.0067688	0.360972	4.67911e-06	1.46537e-05	0.000152826
2210408F21Rik	-0.0449066	Forced	0.00854297	0.290406	21.6359	6.55172	20.7112	-0.00141568	0.000319963	0.317236	5.72352e-05	0.000141332	0.00147397
2310001H17Rik	0.0179497	Harmonic	0.0200481	0.24846	25.2885	8.75638	15.3344	-0.00163605	0.000372424	0.371443	2.45885e-06	8.19501e-06	8.54667e-05
2310002F09Rik	0.114052	Damped	0.0688095	0.232162	27.0638	9.70972	12.3046	0.000282751	-0.000271523	0.337564	1.8541e-05	5.08179e-05	0.000529986
2310011J03Rik	0.0736627	Damped	3.39926	0.224399	28	9.97753	11.5368	0.0659441	-0.0941784	0.345572	1.16869e-05	3.34612e-05	0.000348971
2310022A10Rik	0.0653403	Damped	1.64815	0.274487	22.8907	8.82722	13.6223	-0.0669902	-0.0251891	0.540225	7.26216e-12	9.33904e-11	9.73979e-10
2310030G06Rik	-0.0135453	Harmonic	0.380167	0.299206	20.9995	5.89106	1.31054	-0.0133436	0.0292041	0.46261	4.41339e-09	2.7776e-08	2.89679e-07
2310043M15Rik	-0.0174716	Harmonic	0.0349776	0.248479	25.2866	5.41731	3.4847	0.00433244	-0.000996415	0.317236	5.72352e-05	0.000141332	0.00147397
2310057M21Rik	0.0441706	Damped	0.13982	0.294377	21.344	9.17041	11.5361	0.0014582	-0.00258562	0.339412	1.66825e-05	4.6258e-05	0.000482431
2310061I04Rik	0.0398475	Damped	1.13674	0.253821	24.7544	8.76687	14.9692	-0.0888187	0.0105847	0.489714	5.24158e-10	4.13965e-09	4.31729e-08
2310069B03Rik	-0.131386	Forced	0.00550423	0.267375	23.4995	7.25789	19.8541	-0.00168068	0.00101436	0.290748	0.000226068	0.000489058	0.00510045
2410002F23Rik	0.0276441	Harmonic	2.74969	0.30036	20.9188	8.62537	13.1209	-0.128065	-0.0802087	0.407171	2.40834e-07	1.01069e-06	1.05406e-05
2410022M11Rik	0.0130169	Harmonic	0.264618	0.285347	22.0195	8.12264	15.5731	-0.0376852	-0.00521136	0.344956	1.21135e-05	3.45473e-05	0.000360297
2500002B13Rik	0.0942575	Damped	0.5166	0.224399	28	6.61142	26.5373	-0.00237466	0.00112133	0.373907	2.10819e-06	7.14161e-06	7.44807e-05
2510002D24Rik	0.123882	Damped	2.27517	0.224399	28	9.86263	12.0488	-0.00440366	-0.0165108	0.331404	2.62659e-05	6.96487e-05	0.000726375
2510039O18Rik	0.072315	Damped	7.39223	0.224399	28	6.48619	27.0953	0.172535	0.0426676	0.397931	4.47649e-07	1.75784e-06	1.83327e-05
2510046G10Rik	-0.0147062	Harmonic	0.11388	0.297352	21.1305	7.85366	15.849	-0.0238558	-0.000545816	0.298756	0.000150936	0.000338994	0.00353541
2610008E11Rik	0.0507345	Damped	1.18622	0.289861	21.6765	8.4014	14.3688	-0.0737404	-0.0299995	0.363436	4.0279e-06	1.27893e-05	0.000133382
2610028H24Rik	-0.0886532	Forced	0.000969362	0.256456	24.5001	7.66477	19.1128	-0.000133836	0.000136469	0.433043	3.95481e-08	1.98043e-07	2.06541e-06
2610307P16Rik	0.0425424	Damped	0.0110899	0.224399	28	9.47869	13.7597	-0.000640346	3.90697e-05	0.301836	0.000128878	0.000293832	0.00306441
2610316D01Rik	-0.0320354	Forced	0.00594829	0.26547	23.6682	7.84847	17.7719	-0.00131701	0.000343775	0.497722	2.73199e-10	2.32697e-09	2.42682e-08
2700038G22Rik	0.0520942	Damped	0.154144	0.273209	22.9977	8.88085	13.4898	-0.00662968	-0.00317156	0.284589	0.000306415	0.000643881	0.00671511
2700049A03Rik	0.0539123	Damped	0.687465	0.266839	23.5467	5.66743	2.30758	0.0486562	0.0052898	0.48725	6.39224e-10	4.9476e-09	5.15991e-08
2700054A10Rik	-0.0276422	Harmonic	0.0110941	0.30377	20.684	7.05914	18.1296	-0.00361839	-0.000169182	0.30738	9.66253e-05	0.000226329	0.00236041
2810032G03Rik	-0.0532841	Forced	0.0355332	0.288041	21.8135	6.344	21.6023	-0.00437691	0.00371361	0.370211	2.65454e-06	8.77333e-06	9.14981e-05
2810408I11Rik	0.0677065	Damped	0.629518	0.24761	25.3754	9.38355	12.8542	-0.0115457	-0.00425029	0.522362	3.45352e-11	3.72071e-10	3.88037e-09
2810433D01Rik	-0.0263387	Harmonic	0.19365	0.302317	20.7834	6.57727	19.8106	-0.0346622	0.00665859	0.31662	5.91653e-05	0.00014553	0.00151775
2900026A02Rik	-0.0314521	Forced	0.599956	0.285792	21.9851	9.52867	10.629	0.0274478	0.000915798	0.410251	1.95296e-07	8.3697e-07	8.72886e-06
4631405J19Rik	0.0665853	Damped	0.0346596	0.246383	25.5017	9.20154	13.6569	-0.00116039	-0.000153597	0.277197	0.000438012	0.000888371	0.00926492
4731419I09Rik	-0.0167128	Harmonic	0.0662932	0.244972	25.6485	5.50687	3.16901	0.00704309	-0.00247477	0.482938	9.02587e-10	6.72567e-09	7.01428e-08
4833417C18Rik	0.00968794	Harmonic	0.0458356	0.30874	20.3511	3.80871	8.01476	0.00891848	4.73829e-05	0.298756	0.000150936	0.000338994	0.00353541
4833438C02Rik	0.0392759	Damped	0.260013	0.269807	23.2877	8.48976	15.1094	-0.0288842	0.00166027	0.309844	8.48868e-05	0.000201643	0.00210296
4833439L19Rik	0.101112	Damped	7.94326	0.271671	23.1279	6.07728	0.757926	-0.0196003	0.145978	0.47185	2.16249e-09	1.47115e-08	1.53428e-07
4921504A21Rik	0.0891831	Damped	0.0923317	0.224399	28	9.84128	12.1439	-0.00122568	-0.000716899	0.321548	4.53032e-05	0.000114701	0.00119623
4921515G04Rik	-0.104464	Forced	0.0012891	0.302213	20.7906	8.85213	12.2901	0.000290727	-0.000205978	0.374523	2.02834e-06	6.89571e-06	7.19161e-05
4921531C22Rik	0.0195413	Harmonic	0.129937	0.288883	21.7499	5.43428	2.93856	0.0115698	0.00923629	0.3351	2.13276e-05	5.76157e-05	0.000600881
4930404A12Rik	-0.00377258	Harmonic	0.00212351	0.278292	22.5777	7.29692	18.935	-0.000351112	7.58819e-05	0.367132	3.21133e-06	1.04356e-05	0.000108834
4930412C18Rik	0.00333224	Harmonic	0.0175432	0.281169	22.3467	7.82254	16.8719	-0.00302529	4.80069e-05	0.296292	0.000171091	0.000380305	0.00396625
4930426L09Rik	0.0132616	Harmonic	0.237797	0.27689	22.692	8.59611	14.3388	-0.0275078	-0.0064014	0.352348	7.84776e-06	2.33381e-05	0.000243396
4930430E12Rik	-0.0110314	Harmonic	0.048809	0.310385	20.2432	8.03281	14.6063	-0.0068786	-0.00150288	0.349268	9.41334e-06	2.75581e-05	0.000287407
4930461C15Rik	0.00127194	Harmonic	0.0129338	0.297346	21.1309	7.00909	18.6896	-0.00192722	3.98826e-05	0.279045	0.000400894	0.000819565	0.00854734
4930500M09Rik	-0.0464596	Forced	0.027649	0.279716	22.4628	9.97247	9.27336	0.00436359	-0.0019411	0.292596	0.000206124	0.000450531	0.00469864
4930520O04Rik	-0.0136608	Harmonic	0.0179818	0.224399	28	6.13939	0.640801	0.00103637	-0.000492957	0.286437	0.000279867	0.000594076	0.00619569
4930522L14Rik	0.0566744	Damped	0.216694	0.23823	26.3744	9.50792	12.8382	-0.00575476	-0.00424519	0.285821	0.000288467	0.000610149	0.00636332
4930523C07Rik	0.0217554	Harmonic	0.213644	0.224399	28	9.66095	12.9475	-0.00909586	0.00623692	0.280277	0.000377804	0.000777804	0.00811181
4930556M19Rik	-0.0506396	Forced	0.0145559	0.27443	22.8954	6.73061	21.265	-0.00208276	0.00264422	0.293828	0.000193759	0.000425956	0.00444235
4930558J18Rik	0.132579	Damped	0.218201	0.30417	20.6568	5.37017	3.00167	3.51203e-05	0.000797884	0.452138	9.74691e-09	5.62201e-08	5.86326e-07
4930565N06Rik	0.0049619	Harmonic	0.0919792	0.285353	22.019	4.65728	5.69789	0.0157957	0.00156154	0.367132	3.21133e-06	1.04356e-05	0.000108834
4930579G24Rik	-0.00843278	Harmonic	0.752306	0.286382	21.9399	7.97987	16.0154	-0.177079	-0.0155679	0.451522	1.02065e-08	5.85685e-08	6.10818e-07
4930580E04Rik	0.022372	Harmonic	0.0651474	0.265482	23.6671	5.44269	3.16594	0.00670512	0.00220742	0.354812	6.7778e-06	2.04801e-05	0.000213589
4931422A03Rik	-0.0258259	Harmonic	0.0162705	0.307715	20.4188	7.04784	17.9339	-0.00549787	-0.000266893	0.35974	5.04141e-06	1.56644e-05	0.000163366
4933404O12Rik	0.000603666	Harmonic	0.344659	0.268347	23.4144	8.58361	14.8418	-0.059105	-0.00207488	0.537761	9.03176e-12	1.13458e-10	1.18327e-09
4933407K13Rik	0.0668661	Damped	0.183729	0.283839	22.1365	8.61352	13.9264	-0.0123381	-0.00278732	0.413947	1.51571e-07	6.6642e-07	6.95018e-06
4933417E11Rik	-0.0733186	Forced	0.00261706	0.283574	22.1572	7.09007	19.3118	-0.00143762	0.000215952	0.320316	4.84469e-05	0.000121671	0.00126892
4933428P19Rik	-0.0424586	Forced	0.0172585	0.252996	24.8351	8.82066	14.8054	-0.00762974	-0.000416073	0.340644	1.55436e-05	4.33979e-05	0.000452602
4933434E20Rik	0.0400288	Damped	1.08123	0.269286	23.3327	5.59222	2.56591	0.0995783	0.0275605	0.325244	3.69924e-05	9.52466e-05	0.000993338
5031425E22Rik	-0.00753084	Harmonic	0.150545	0.303656	20.6918	3.78402	8.23026	0.0303127	0.00153647	0.518666	4.73852e-11	4.9371e-10	5.14896e-09
5031439G07Rik	0.100716	Damped	3.41416	0.249311	25.2022	9.71847	11.4231	0.056317	-0.0096015	0.301836	0.000128878	0.000293832	0.00306441
5033430I15Rik	0.0267165	Harmonic	0.347728	0.251294	25.0033	8.98686	14.2443	-0.0282519	-0.00106777	0.52729	2.25752e-11	2.56609e-10	2.67621e-09
5330439K02Rik	-0.00809379	Harmonic	0.00687268	0.309871	20.2768	6.6801	18.9959	-0.001505	0.000218723	0.318468	5.35526e-05	0.000133156	0.0013887
5430402O13Rik	-0.140738	Forced	0.000715042	0.22697	27.6829	8.75553	16.7901	0.00047592	9.83598e-05	0.307996	9.35548e-05	0.000219842	0.00229275
5430421F17Rik	0.017162	Harmonic	0.326525	0.303954	20.6715	5.24393	3.41912	0.0162513	0.0219337	0.52421	2.94592e-11	3.24e-10	3.37903e-09
5430427N15Rik	-0.0729782	Forced	0.010237	0.283328	22.1764	6.66314	20.8353	-0.00142106	0.00157773	0.374523	2.02834e-06	6.89571e-06	7.19161e-05
5430431A17Rik	-0.0516737	Forced	0.0174486	0.297005	21.1552	3.61953	8.96839	0.00572374	-8.85519e-05	0.309844	8.48868e-05	0.000201643	0.00210296
5730455P16Rik	0.0186338	Harmonic	0.612955	0.281313	22.3352	5.31799	3.43103	0.0618388	0.010769	0.434891	3.46214e-08	1.75594e-07	1.83129e-06
5830432E09Rik	-0.0237552	Harmonic	0.0183816	0.274824	22.8626	4.22872	7.47557	0.00346637	-0.000256233	0.349884	9.0781e-06	2.66795e-05	0.000278243
5930403N24Rik	-0.00243054	Harmonic	0.0782163	0.305823	20.5452	6.18023	0.336662	-0.0092992	0.00456612	0.30738	9.66253e-05	0.000226329	0.00236041
5930430L01Rik	0.109519	Damped	1.37727	0.224399	28	9.81367	12.267	-0.0194301	-0.00259719	0.433043	3.95481e-08	1.98043e-07	2.06541e-06
6030458C11Rik	0.0238873	Harmonic	0.810097	0.299241	20.9971	8.59944	13.2567	-0.0465165	-0.0248456	0.3197	5.00952e-05	0.000125396	0.00130777
6330403K07Rik	0.0882326	Damped	1.71118	0.274024	22.9293	8.67981	14.1833	-0.108083	-0.0181582	0.320316	4.84469e-05	0.000121671	0.00126892
6330403L08Rik	0.122176	Damped	1.43195	0.283153	22.1901	8.93656	12.8192	-0.0166186	-0.00771862	0.401627	3.49899e-07	1.41164e-06	1.47221e-05
6330415G19Rik	0.0383063	Damped	0.0396016	0.290667	21.6164	8.92182	12.5386	-0.000478669	-0.00103921	0.284589	0.000306415	0.000643881	0.00671511
6430590A07Rik	-0.00353717	Harmonic	0.0629889	0.252017	24.9316	8.78727	14.9954	-0.00901648	-0.00218487	0.34126	1.50024e-05	4.19916e-05	0.000437936
6530402F18Rik	0.0120536	Harmonic	0.50099	0.279568	22.4746	5.1132	4.18497	0.0731512	0.017136	0.52113	3.83848e-11	4.07763e-10	4.25261e-09
8030451A03Rik	-0.0126515	Harmonic	0.0532796	0.256491	24.4967	5.16362	4.36492	0.00648893	0.00175933	0.388075	8.54561e-07	3.14564e-06	3.28063e-05
8430429K09Rik	0.00710236	Harmonic	0.167956	0.299275	20.9947	3.92872	7.86722	0.0282568	-0.00594592	0.46261	4.41339e-09	2.7776e-08	2.89679e-07
8430436N08Rik	-0.0127317	Harmonic	0.0791829	0.307685	20.4208	7.27849	17.186	-0.0180578	0.00128888	0.303068	0.000120937	0.00027719	0.00289085
9130401M01Rik	0.115133	Damped	4.57117	0.224399	28	10.0299	11.3035	0.069946	-0.0780963	0.421955	8.68837e-08	4.01525e-07	4.18755e-06
9330154J02Rik	0.0683964	Damped	0.521584	0.239533	26.2309	9.48817	12.8508	-0.0100764	-0.00730281	0.479858	1.15276e-09	8.32844e-09	8.68583e-08
9330159F19Rik	0.0194936	Harmonic	0.0967322	0.312359	20.1153	5.32208	3.07692	0.00169364	0.00569769	0.426267	6.41213e-08	3.03721e-07	3.16754e-06
9330159M07Rik	0.114728	Damped	0.195429	0.273199	22.9986	5.80512	1.74988	0.00162008	0.000218932	0.29814	0.000155754	0.000349031	0.00364009
9330188P03Rik	0.0663796	Damped	0.102217	0.255007	24.6393	9.19186	13.233	-0.00284731	-0.000699593	0.339412	1.66825e-05	4.6258e-05	0.000482431
9430037G07Rik	0.0536721	Damped	0.100808	0.274616	22.8799	5.23557	3.81485	0.0103158	-0.000784919	0.415179	1.39225e-07	6.16564e-07	6.43022e-06
9430038I01Rik	0.0524631	Damped	0.19644	0.285029	22.044	8.11699	15.6103	-0.0190101	-0.00346576	0.345572	1.16869e-05	3.34612e-05	0.000348971
9430078K24Rik	-0.084505	Forced	0.00906825	0.263449	23.8497	7.53848	19.0849	-0.00239465	0.000944473	0.396699	4.85733e-07	1.89058e-06	1.97171e-05
9530020I12Rik	0.0319015	Damped	0.0126772	0.294221	21.3553	7.11253	18.5366	-0.00184496	0.000138387	0.277813	0.000425297	0.000864984	0.00902102
9530046B11Rik	0.0391878	Damped	0.0417597	0.306726	20.4847	4.34426	6.32135	0.00461692	3.12582e-06	0.391155	6.99353e-07	2.62106e-06	2.73353e-05
9530056K15Rik	0.0312186	Damped	0.0648036	0.273388	22.9827	5.30276	3.5862	0.00690703	0.00041783	0.470618	2.38013e-09	1.60256e-08	1.67133e-07
9530068E07Rik	0.0503959	Damped	9.92702	0.296092	21.2204	5.68452	2.02189	0.0841154	0.414553	0.427499	5.87591e-08	2.8148e-07	2.93559e-06
9630013D21Rik	0.104395	Damped	0.294161	0.277312	22.6575	5.88283	1.44371	0.0025641	-0.000678637	0.35358	7.29404e-06	2.18316e-05	0.000227684
9630028I04Rik	-0.0367012	Forced	0.0164872	0.296486	21.1922	9.18616	11.4009	0.00108342	-0.000557444	0.292596	0.000206124	0.000450531	0.00469864
9930111J21Rik1	-0.0323201	Forced	0.0727762	0.224399	28	6.14853	0.600081	0.00411762	0.0040401	0.287668	0.000263383	0.000561722	0.00585827
9930111J21Rik2	-0.0647428	Forced	0.0847622	0.232227	27.0562	5.81561	2.01344	0.00424985	0.00749295	0.284589	0.000306415	0.000643881	0.00671511
A030005L19Rik	-0.028798	Harmonic	0.117404	0.305324	20.5788	7.61116	16.2294	-0.0307267	-0.00327063	0.387459	8.89355e-07	3.26171e-06	3.40168e-05
A330074K22Rik	-0.0939838	Forced	0.037617	0.24559	25.5841	8.15085	17.9793	-0.00343382	0.00624945	0.3659	3.46406e-06	1.11822e-05	0.000116621
A330084C13Rik	0.0812123	Damped	0.199824	0.227682	27.5963	9.77727	12.25	0.000484981	-0.00264051	0.469386	2.61904e-09	1.74425e-08	1.8191e-07
A330102I10Rik	-0.0191968	Harmonic	0.00512391	0.294651	21.3242	6.91209	19.1898	-0.00129786	7.51564e-05	0.439203	2.53292e-08	1.32608e-07	1.38299e-06
A430005L14Rik	0.0434273	Damped	2.21293	0.246189	25.5218	9.11459	14.0209	-0.0763442	-0.0297856	0.510042	9.83018e-11	9.39208e-10	9.79511e-09
A530020G20Rik	0.0384792	Damped	0.479031	0.301884	20.8132	4.90268	4.57296	0.0431971	0.00717924	0.537145	9.53639e-12	1.19167e-10	1.24281e-09
A630001G21Rik	0.0417385	Damped	0.439168	0.283435	22.168	8.83019	13.1818	-0.0179166	-0.00798733	0.402243	3.35754e-07	1.36209e-06	1.42054e-05
A630019I02Rik	-6.39218e-05	Harmonic	0.0153584	0.295035	21.2964	6.16582	0.397809	-0.00105308	0.00068041	0.368979	2.86513e-06	9.40551e-06	9.80912e-05
A630089N07Rik	0.142058	Damped	1.24031	0.246953	25.4428	9.70327	11.5937	0.00740511	-0.0102988	0.516818	5.54603e-11	5.6453e-10	5.88755e-09
A730043L09Rik	-0.0543582	Forced	0.0171471	0.224414	27.9982	9.21011	14.9557	-0.000315839	0.000561798	0.31662	5.91653e-05	0.00014553	0.00151775
A730049H05Rik	0.127428	Damped	0.224414	0.224399	28	6.87436	25.3655	-0.0012359	0.00278982	0.348036	1.01196e-05	2.94217e-05	0.000306843
A730056A06Rik	0.0299678	Harmonic	0.124123	0.237027	26.5084	9.32008	13.6959	-0.00547201	-0.00107626	0.518666	4.73852e-11	4.9371e-10	5.14896e-09
A830018L16Rik	0.00303596	Harmonic	0.0135876	0.302666	20.7595	7.39219	17.0954	-0.00258932	-0.000152183	0.401627	3.49899e-07	1.41164e-06	1.47221e-05
A830029E22Rik	-0.0433969	Forced	0.0529016	0.224399	28	9.18675	15.0607	-0.00453935	0.00261589	0.3351	2.13276e-05	5.76157e-05	0.000600881
A930004D18Rik	0.0199917	Harmonic	0.342389	0.224399	28	9.40512	14.0876	-0.0150169	0.00630561	0.311692	7.69816e-05	0.000184364	0.00192275
A930007A09Rik	-0.0331771	Forced	0.162747	0.299737	20.9623	6.07051	0.709552	-0.0180383	0.00929138	0.398547	4.29704e-07	1.69367e-06	1.76635e-05
A930024E05Rik	-0.0387046	Forced	0.0290239	0.29415	21.3605	7.50405	17.21	-0.00900115	-2.29835e-05	0.308612	9.05766e-05	0.000213742	0.00222914
A930037H05Rik	0.103814	Damped	0.100031	0.264607	23.7454	9.09395	13.123	-0.00144008	-0.00138707	0.317852	5.53649e-05	0.000137231	0.0014312
AA467197	-0.0204164	Harmonic	0.129809	0.29092	21.5977	5.5164	2.63574	0.00981326	0.00788466	0.319084	5.17965e-05	0.00012928	0.00134828
AB124611	-0.00250568	Harmonic	0.768611	0.311875	20.1465	8.35125	13.5154	-0.00284279	-0.0342457	0.426267	6.41213e-08	3.03721e-07	3.16754e-06
AI197445	0.00715156	Harmonic	0.0172335	0.257483	24.4024	5.58218	2.72255	0.00214386	0.000386914	0.345572	1.16869e-05	3.34612e-05	0.000348971
AI429214	0.0067755	Harmonic	0.351039	0.309543	20.2982	5.18094	3.56088	0.0234211	0.0129286	0.375139	1.9514e-06	6.65557e-06	6.94117e-05
AI467606	0.00563226	Harmonic	0.654721	0.302537	20.7683	8.97317	11.8769	0.021128	-0.0258062	0.605521	1.58314e-14	4.21742e-13	4.3984e-12
AI480526	0.100074	Damped	0.169729	0.285468	22.0101	5.46512	2.8657	0.00630213	0.00181369	0.388691	8.21079e-07	3.03003e-06	3.16006e-05
AI504432	-0.0750931	Forced	0.0171675	0.300226	20.9282	8.67643	12.9567	-0.00309492	-0.00214154	0.354196	7.03139e-06	2.11722e-05	0.000220808
AI606473	-0.0317546	Forced	0.0165861	0.305	20.6006	7.97123	15.0661	-0.00480854	-0.000766791	0.311692	7.69816e-05	0.000184364	0.00192275
AI661453	-0.0942911	Forced	0.00781172	0.224399	28	9.0064	15.8644	5.9226e-06	0.000153837	0.287668	0.000263383	0.000561722	0.00585827
AI854703	-0.0170326	Harmonic	0.147608	0.225555	27.8566	9.17973	15.0147	-0.00605305	0.00304087	0.452754	9.3075e-09	5.39477e-08	5.62627e-07
AI987944	0.095776	Damped	1.09784	0.299111	21.0062	5.48821	2.65779	0.036982	0.0154407	0.311076	7.95359e-05	0.000190002	0.00198155
AU020206	0.0408841	Damped	1.39339	0.24341	25.8132	9.26316	13.5706	-0.0421314	-0.0105953	0.561785	1.03425e-12	1.66198e-11	1.7333e-10
AU022252	-0.0132613	Harmonic	0.297042	0.267364	23.5005	5.14832	4.24466	0.0475634	0.00979823	0.453986	8.48569e-09	4.97614e-08	5.18968e-07
AW209491	-0.0370567	Forced	0.14026	0.301531	20.8376	9.09889	11.4996	0.0180129	-0.0162669	0.276581	0.000451081	0.000911956	0.0095109
AW551984	-0.0060459	Harmonic	0.105639	0.270015	23.2698	8.27495	15.8933	-0.0210352	0.000501252	0.401627	3.49899e-07	1.41164e-06	1.47221e-05
Aak1	0.0243898	Harmonic	1.05867	0.271985	23.1012	5.31194	3.57094	0.117181	0.00474126	0.553161	2.27525e-12	3.31666e-11	3.45898e-10
Aamdc	-0.00373938	Harmonic	0.23242	0.272875	23.0259	8.1906	16.0358	-0.0362372	-0.00060016	0.324628	3.82689e-05	9.8134e-05	0.00102345
Aar2	0.091636	Damped	1.81553	0.224399	28	6.76933	25.8336	-0.0248003	0.0198743	0.312924	7.21039e-05	0.000173778	0.00181235
Aard	0.0630483	Damped	0.266701	0.282117	22.2715	8.37092	14.8713	-0.0205539	0.00109835	0.388691	8.21079e-07	3.03003e-06	3.16006e-05
Aars1	0.05808	Damped	11.6486	0.289695	21.689	5.30708	3.36943	0.86633	0.190249	0.475546	1.61956e-09	1.13723e-08	1.18603e-07
Aars2	0.0115818	Harmonic	0.489771	0.270593	23.22	5.25578	3.79686	0.0691091	-0.00329785	0.451522	1.02065e-08	5.85685e-08	6.10818e-07
Aarsd1	0.0513581	Damped	1.45868	0.224399	28	9.70096	12.7693	-0.00972444	0.00921405	0.438587	2.64904e-08	1.38116e-07	1.44043e-06
Aasdhppt	0.074557	Damped	1.2173	0.278017	22.6	9.24808	11.9356	0.00598464	-0.0504769	0.324628	3.82689e-05	9.8134e-05	0.00102345
Aass	0.0444732	Damped	0.0242271	0.299635	20.9695	6.10659	0.589375	-0.00135858	0.000772073	0.329556	2.91256e-05	7.66539e-05	0.000799432
Abat	0.0115938	Harmonic	0.354935	0.310985	20.2041	6.30713	20.1271	-0.0550771	0.00972699	0.45645	7.04832e-09	4.21656e-08	4.3975e-07
Abca1	0.0151467	Harmonic	1.14571	0.224399	28	9.37663	14.2146	-0.0660947	0.00337662	0.439203	2.53292e-08	1.32608e-07	1.38299e-06
Abca12	0.00796678	Harmonic	0.00617184	0.302071	20.8003	6.15276	0.431764	-0.000511086	0.000427312	0.32894	3.01429e-05	7.91448e-05	0.000825411
Abca4	-0.0843553	Forced	0.00551092	0.257893	24.3635	7.63091	19.1376	-0.00057931	0.000600109	0.306148	0.000103054	0.000240025	0.00250325
Abca6	0.0233959	Harmonic	0.118489	0.306757	20.4826	5.93249	1.14323	-0.00643521	0.00518303	0.438587	2.64904e-08	1.38116e-07	1.44043e-06
Abca8a	0.0347157	Damped	0.064943	0.299212	20.9991	5.50771	2.59171	0.00236805	0.00220568	0.295676	0.000176512	0.000391301	0.00408093
Abca9	-0.0282387	Harmonic	0.121655	0.296483	21.1924	6.40716	20.7742	-0.0146364	0.00534216	0.388691	8.21079e-07	3.03003e-06	3.16006e-05
Abcb1b	0.0378628	Damped	1.48102	0.224399	28	9.63307	13.0718	-0.0249599	-0.0165122	0.524826	2.79354e-11	3.10659e-10	3.2399e-09
Abcb4	-0.00490093	Harmonic	0.06651	0.276414	22.7311	9.78386	10.0665	0.00320899	-0.00423724	0.285821	0.000288467	0.000610149	0.00636332
Abcb6	0.0140141	Harmonic	0.675097	0.293023	21.4426	3.97341	7.88257	0.123438	-0.026799	0.357276	5.84823e-06	1.79366e-05	0.000187063
Abcc10	0.057219	Damped	0.563502	0.28623	21.9515	8.82086	13.0857	-0.0197589	-0.0109039	0.553777	2.1515e-12	3.16297e-11	3.2987e-10
Abcc3	0.0514256	Damped	0.945376	0.296641	21.1811	8.45843	13.8482	-0.0488879	-0.0240941	0.3043	0.000113458	0.00026166	0.00272888
Abcd3	0.0450395	Damped	1.22364	0.287246	21.8739	5.64741	2.21334	0.0485923	0.019004	0.393003	6.19671e-07	2.34743e-06	2.44817e-05
Abcd4	-0.0127557	Harmonic	0.230655	0.225937	27.8094	9.17519	15.0094	-0.00815686	0.00514205	0.372059	2.36627e-06	7.91842e-06	8.25822e-05
Abce1	0.033293	Damped	3.55026	0.28447	22.0873	3.94729	8.21138	0.443122	-0.156771	0.3659	3.46406e-06	1.11822e-05	0.000116621
Abcf1	0.020457	Harmonic	3.39786	0.291452	21.5582	4.74767	5.26851	0.528892	-0.0398732	0.517434	5.26294e-11	5.40055e-10	5.6323e-09
Abcg3	-0.0897609	Forced	0.0139651	0.303381	20.7105	8.6238	12.9954	-0.00198015	-0.00156355	0.440435	2.31532e-08	1.22363e-07	1.27614e-06
Abhd10	0.0172147	Harmonic	0.392827	0.224399	28	9.6113	13.1688	-0.00330471	-0.0130924	0.320316	4.84469e-05	0.000121671	0.00126892
Abhd11	0.0278557	Harmonic	2.54341	0.290455	21.6322	8.14603	15.2187	-0.339117	-0.0804839	0.513122	7.58508e-11	7.46869e-10	7.78919e-09
Abhd14a	0.0834938	Damped	2.4505	0.230917	27.2097	9.6429	12.6602	-0.0119598	-0.0207078	0.517434	5.26294e-11	5.40055e-10	5.6323e-09
Abhd15	0.0202302	Harmonic	0.182157	0.307934	20.4043	8.51874	13.1445	-0.0063657	-0.00694052	0.412715	1.64972e-07	7.19845e-07	7.50735e-06
Abhd16a	0.0286852	Harmonic	1.62748	0.282674	22.2277	8.21616	15.3895	-0.164166	-0.03241	0.306764	9.97908e-05	0.000232968	0.00242965
Abhd17a	0.0953546	Damped	12.094	0.310508	20.2352	8.41238	13.378	-0.367178	-0.111967	0.435507	3.31156e-08	1.68723e-07	1.75963e-06
Abhd17c	0.0738122	Damped	3.43119	0.273219	22.9969	8.99881	13.0575	-0.0955266	-0.0413493	0.630776	1.23436e-15	4.42367e-14	4.6135e-13
Abhd2	-0.0315165	Forced	0.864485	0.307493	20.4336	5.36768	2.97733	0.0123439	0.0742978	0.334484	2.20841e-05	5.94481e-05	0.000619991
Abhd4	0.0516756	Damped	7.62279	0.279249	22.5003	6.18111	0.365549	-0.234988	0.217061	0.454602	8.10169e-09	4.78642e-08	4.99182e-07
Abhd6	-0.00492254	Harmonic	0.303994	0.298726	21.0333	7.78888	15.9929	-0.0593905	-0.00398909	0.31662	5.91653e-05	0.00014553	0.00151775
Abhd8	0.00701303	Harmonic	1.65874	0.303059	20.7325	5.40333	2.90325	0.105203	0.075564	0.552545	2.40597e-12	3.48582e-11	3.6354e-10
Abi1	-0.000568388	Harmonic	1.28691	0.2364	26.5787	6.01369	1.13999	0.101317	-0.00290589	0.372675	2.27705e-06	7.64949e-06	7.97775e-05
Abi2	0.0862301	Damped	0.648992	0.224399	28	9.68041	12.8608	-0.0136162	-0.00776023	0.316004	6.11569e-05	0.000149789	0.00156217
Abi3bp	0.0174284	Harmonic	20.077	0.27692	22.6896	7.89199	16.8799	-3.53873	-0.16543	0.482322	9.47961e-10	7.01972e-09	7.32095e-08
Abr	-0.00239213	Harmonic	0.990947	0.294365	21.3449	4.18849	7.11599	0.194722	0.0212057	0.506346	1.33914e-10	1.22996e-09	1.28274e-08
Abracl	0.0465112	Damped	21.4277	0.27148	23.1442	8.8733	13.6035	-1.06373	-0.453708	0.702847	4.87153e-19	4.72091e-17	4.92349e-16
Abraxas1	-0.00874186	Harmonic	0.343701	0.263613	23.8349	8.56055	15.1958	-0.0476473	-0.0140361	0.49033	4.98712e-10	3.95018e-09	4.11969e-08
Abtb3	-0.0415754	Forced	0.0641862	0.231547	27.1357	8.95598	15.5925	-0.00386157	0.00306014	0.36282	4.18203e-06	1.32257e-05	0.000137932
Acaa2	0.0837233	Damped	4.00975	0.306283	20.5143	8.60137	12.9456	-0.0192316	-0.0648955	0.283973	0.000315776	0.00066143	0.00689813
Acacb	-0.0278321	Harmonic	0.0414165	0.298067	21.0798	5.83255	1.51185	-0.00203784	0.00272069	0.285205	0.000297314	0.00062649	0.00653374
Acad10	-0.0196547	Harmonic	0.13759	0.224399	28	9.16054	15.1775	-0.00837559	0.00107197	0.345572	1.16869e-05	3.34612e-05	0.000348971
Acad12	0.0179998	Harmonic	0.175068	0.273585	22.9662	7.99395	16.713	-0.0279743	0.00108653	0.3043	0.000113458	0.00026166	0.00272888
Acad8	0.0638832	Damped	1.15382	0.291269	21.5717	5.96747	1.08394	-0.0214936	0.0215601	0.404707	2.84495e-07	1.17166e-06	1.22194e-05
Acadl	0.0123678	Harmonic	2.76038	0.300947	20.8781	6.80343	19.1494	-0.380908	0.149076	0.495874	3.17813e-10	2.66396e-09	2.77828e-08
Acadsb	0.0216745	Harmonic	1.76381	0.300369	20.9182	6.22367	0.198134	-0.143022	0.066676	0.50881	1.08998e-10	1.02898e-09	1.07314e-08
Acap3	0.0978839	Damped	7.29667	0.248769	25.2571	9.42803	12.6155	-0.0966871	-0.0518261	0.672048	1.535e-17	9.49702e-16	9.90455e-15
Acat1	0.0196762	Harmonic	2.11967	0.266669	23.5617	8.68153	14.568	-0.200128	-0.040934	0.491562	4.51385e-10	3.62521e-09	3.78077e-08
Acat3	0.0117243	Harmonic	1.1962	0.271437	23.1479	8.06152	16.5963	-0.19224	0.0116721	0.51189	8.41548e-11	8.17614e-10	8.527e-09
Acbd3	0.0529104	Damped	3.45418	0.241567	26.0101	6.23923	0.18196	0.0707512	0.0626217	0.580881	1.73094e-13	3.39643e-12	3.54218e-11
Acbd5	0.0841995	Damped	1.03436	0.249676	25.1653	6.36741	24.828	0.00133922	0.0174628	0.379451	1.48616e-06	5.18518e-06	5.40769e-05
Acbd6	0.0150001	Harmonic	0.498552	0.224399	28	9.51803	13.5844	0.00552061	-0.0151191	0.348036	1.01196e-05	2.94217e-05	0.000306843
Accs	0.0215631	Harmonic	0.126569	0.297272	21.1362	7.77215	16.1274	-0.017084	-0.00351334	0.3351	2.13276e-05	5.76157e-05	0.000600881
Acd	0.0248923	Harmonic	1.1433	0.253602	24.7758	8.68809	15.2928	-0.112216	-0.00658374	0.529754	1.82261e-11	2.12646e-10	2.21771e-09
Ace	0.129535	Damped	4.78995	0.224399	28	9.97906	11.5299	0.0435024	-0.0638472	0.31354	6.97761e-05	0.00016866	0.00175897
Acer3	0.024067	Harmonic	0.237848	0.284377	22.0946	8.36996	14.7565	-0.025638	-0.00269927	0.35666	6.06847e-06	1.85462e-05	0.00019342
Acin1	0.00738126	Harmonic	3.47247	0.263136	23.8781	5.29518	3.75473	0.469721	-0.00446403	0.643712	3.21277e-16	1.38375e-14	1.44313e-13
Ackr1	0.0354493	Damped	0.111332	0.297157	21.1443	4.89027	4.68746	0.0107978	0.00034912	0.277813	0.000425297	0.000864984	0.00902102
Ackr3	0.0339295	Damped	4.42784	0.295736	21.2459	6.34091	21.0507	-0.36269	0.0976961	0.397315	4.66316e-07	1.82172e-06	1.8999e-05
Aco1	0.0767959	Damped	2.5004	0.288208	21.8009	8.70293	13.405	-0.121641	-0.0469754	0.355428	6.53298e-06	1.98159e-05	0.000206663
Acot1	0.0276621	Harmonic	0.158322	0.29304	21.4414	7.88369	15.9796	-0.0212893	-0.00422893	0.286437	0.000279867	0.000594076	0.00619569
Acot11	0.0338626	Damped	0.609083	0.256571	24.4891	8.65814	15.2326	-0.064916	0.00394915	0.473698	1.87194e-09	1.29482e-08	1.35038e-07
Acot13	-0.00974415	Harmonic	2.03437	0.275225	22.8293	7.8419	17.1658	-0.342073	0.0156032	0.479858	1.15276e-09	8.32844e-09	8.68583e-08
Acot6	0.0461788	Damped	0.269336	0.249344	25.1989	9.28602	13.1559	-0.0101987	-0.00268205	0.389307	7.88862e-07	2.92193e-06	3.04732e-05
Acot7	0.00110368	Harmonic	3.73087	0.308908	20.34	4.50101	5.7693	0.683503	0.130478	0.31046	8.21702e-05	0.000195753	0.00204153
Acot9	0.028153	Harmonic	2.16629	0.286242	21.9506	5.55144	2.55639	0.135301	0.105344	0.390539	7.28043e-07	2.71892e-06	2.8356e-05
Acox1	0.0245185	Harmonic	1.79384	0.284375	22.0947	5.76759	1.81309	0.0470621	0.0709206	0.452754	9.3075e-09	5.39477e-08	5.62627e-07
Acox3	0.107275	Damped	1.00818	0.30655	20.4965	6.11557	0.546778	-0.04283	0.024276	0.369595	2.75791e-06	9.08177e-06	9.47149e-05
Acp1	0.039276	Damped	1.62246	0.306712	20.4856	3.80064	8.09408	0.218415	-0.0578066	0.327092	3.34013e-05	8.68003e-05	0.000905251
Acsf2	-0.0546494	Forced	0.194997	0.225322	27.8854	8.97532	15.9374	-0.00752508	0.0226446	0.417027	1.22512e-07	5.49855e-07	5.7345e-06
Acsf3	0.0627798	Damped	0.751632	0.291732	21.5375	7.64706	16.8624	-0.0916328	0.00617553	0.35974	5.04141e-06	1.56644e-05	0.000163366
Acsl1	0.0273083	Harmonic	0.553259	0.27361	22.964	8.58899	14.5367	-0.0490369	-0.00126828	0.46569	3.48455e-09	2.24815e-08	2.34462e-07
Acsl4	0.0671439	Damped	1.82183	0.224399	28	6.57917	26.681	0.0857043	-0.0140957	0.280277	0.000377804	0.000777804	0.00811181
Acss2	0.0443126	Damped	0.677398	0.313544	20.0393	6.00284	0.894122	-0.0472197	0.0232537	0.45953	5.58151e-09	3.43203e-08	3.5793e-07
Acta1	-0.037947	Forced	9.15964	0.285746	21.9887	3.83449	8.56948	2.13763	0.0463486	0.315388	6.32119e-05	0.000154364	0.00160989
Acta2	0.0713355	Damped	818.222	0.224399	28	6.57112	26.7169	6.55597	7.98415	0.611681	8.5764e-15	2.46073e-13	2.56632e-12
Actb	0.0122295	Harmonic	126.673	0.269311	23.3306	8.55759	14.8853	-15.8439	-2.27501	0.48725	6.39224e-10	4.9476e-09	5.15991e-08
Actc1	-0.0545225	Forced	2.25877	0.279425	22.4861	3.93252	8.41251	0.568744	-0.0740894	0.335716	2.05958e-05	5.58851e-05	0.000582833
Actg2	0.126588	Damped	201.797	0.224399	28	6.65504	26.3429	2.61348	2.34142	0.399779	3.95873e-07	1.57339e-06	1.6409e-05
Actl10	0.134496	Damped	0.531064	0.224399	28	10.0687	11.1305	0.00467091	-0.00625899	0.279045	0.000400894	0.000819565	0.00854734
Actl6a	0.0596885	Damped	2.14669	0.26168	24.0109	9.20147	12.8588	-0.0465041	-0.0529509	0.45337	8.88736e-09	5.18448e-08	5.40695e-07
Actmap	0.0267804	Harmonic	0.201245	0.276718	22.7061	8.51099	14.6553	-0.0223428	-0.00251769	0.404707	2.84495e-07	1.17166e-06	1.22194e-05
Actn2	-0.0359205	Forced	0.685046	0.287928	21.8221	3.73696	8.84326	0.153258	-0.0097847	0.380067	1.42911e-06	5.0073e-06	5.22217e-05
Actn3	-0.0505725	Forced	0.764805	0.277293	22.659	4.10671	7.849	0.214686	-0.011221	0.431811	4.32033e-08	2.13977e-07	2.23159e-06
Actn4	0.0109913	Harmonic	11.5073	0.310783	20.2173	8.94756	11.6442	0.594728	-0.664276	0.381299	1.32127e-06	4.66471e-06	4.86488e-05
Actr10	0.0604138	Damped	0.68569	0.224399	28	6.54052	26.8532	0.00903687	0.00717001	0.368364	2.97635e-06	9.7336e-06	0.000101513
Actr1a	0.0583487	Damped	7.43313	0.273825	22.946	5.49336	2.8844	0.251622	0.0627066	0.585809	1.08111e-13	2.25654e-12	2.35337e-11
Actr1b	-0.0116558	Harmonic	1.57007	0.30238	20.7791	3.72648	8.45526	0.310774	0.0373827	0.376371	1.80584e-06	6.19136e-06	6.45705e-05
Actr2	-0.0308811	Forced	1.429	0.261512	24.0264	4.21009	7.92735	0.113141	-0.119365	0.289516	0.000240355	0.000516671	0.00538843
Actr3	-0.0256638	Harmonic	2.74358	0.284397	22.093	8.90417	12.8771	-0.425353	-0.177338	0.277813	0.000425297	0.000864984	0.00902102
Acvrl1	-0.0545598	Forced	0.50914	0.275681	22.7915	6.77291	21.0151	-0.0905358	0.0319285	0.345572	1.16869e-05	3.34612e-05	0.000348971
Acyp1	-0.0942778	Forced	0.110808	0.224399	28	8.94578	16.1346	0.0202538	0.00574819	0.344956	1.21135e-05	3.45473e-05	0.000360297
Ada	0.0415126	Damped	1.74012	0.283551	22.1589	8.47426	14.4316	-0.144976	-0.0136523	0.421339	9.07158e-08	4.18015e-07	4.35952e-06
Adam10	0.0368745	Damped	5.97113	0.300002	20.9438	5.00511	4.26022	0.573435	0.22404	0.438587	2.64904e-08	1.38116e-07	1.44043e-06
Adam12	0.128531	Damped	18.0549	0.303997	20.6686	8.93492	11.9457	0.0521908	-0.161231	0.45645	7.04832e-09	4.21656e-08	4.3975e-07
Adam15	0.0205332	Harmonic	2.17979	0.297787	21.0996	6.43415	20.5926	-0.195748	0.140497	0.290132	0.000233109	0.00050263	0.00524199
Adam17	-0.00235391	Harmonic	0.631943	0.284176	22.1102	4.17888	7.40493	0.113256	-0.00900556	0.316004	6.11569e-05	0.000149789	0.00156217
Adam22	0.0245515	Harmonic	0.268378	0.313572	20.0375	5.96809	1.00485	-0.019584	0.00905551	0.509426	1.03515e-10	9.82102e-10	1.02425e-08
Adam32	0.0415757	Damped	0.0639941	0.24428	25.7213	8.90781	14.9769	-0.00543622	-0.000434206	0.356044	6.29662e-06	1.91541e-05	0.00019976
Adam33	0.121443	Damped	9.2962	0.224399	28	9.88996	11.927	0.103183	-0.00302034	0.324012	3.9587e-05	0.000101241	0.00105585
Adam5	0.00114508	Harmonic	0.0772036	0.224399	28	9.34578	14.352	-0.00144671	0.00134183	0.30738	9.66253e-05	0.000226329	0.00236041
Adam8	0.0379861	Damped	18.3497	0.279067	22.515	8.79938	13.4985	-0.932018	-0.350428	0.633856	8.98062e-16	3.40475e-14	3.55085e-13
Adam9	0.09783	Damped	24.6659	0.28825	21.7977	5.76715	1.79023	0.257347	0.385795	0.452138	9.74691e-09	5.62201e-08	5.86326e-07
Adamdec1	0.0258868	Harmonic	0.0297359	0.224399	28	9.56741	13.3644	-0.000759875	-0.000462554	0.359124	5.23249e-06	1.62183e-05	0.000169143
Adamts12	0.0248133	Harmonic	2.19155	0.286161	21.9569	5.1266	4.04175	0.215303	0.113203	0.342492	1.39733e-05	3.93606e-05	0.000410497
Adamts19	0.0461686	Damped	0.0547577	0.243361	25.8184	9.3308	13.2954	-0.00177313	-0.000830147	0.50881	1.08998e-10	1.02898e-09	1.07314e-08
Adamts2	-0.00847392	Harmonic	3.6998	0.281347	22.3325	4.81689	5.21172	0.739377	0.0758117	0.360972	4.67911e-06	1.46537e-05	0.000152826
Adamts20	-0.0399447	Forced	0.0135022	0.304002	20.6682	8.14082	14.5577	-0.00313949	-0.000177576	0.276581	0.000451081	0.000911956	0.0095109
Adamts4	0.0146936	Harmonic	5.35854	0.285277	22.0249	5.01418	4.44834	0.71753	0.182784	0.554393	2.03436e-12	3.01173e-11	3.14097e-10
Adamts5	-0.029876	Harmonic	4.5084	0.25117	25.0157	8.41194	16.5403	-0.724553	0.154754	0.481706	9.95557e-10	7.34069e-09	7.65569e-08
Adamts6	-0.0189517	Harmonic	0.511486	0.280269	22.4184	4.55383	6.17033	0.113242	-0.0178554	0.285821	0.000288467	0.000610149	0.00636332
Adamts7	-0.0894733	Forced	0.215156	0.28211	22.2721	6.38447	21.9131	-0.00963227	0.0822755	0.311692	7.69816e-05	0.000184364	0.00192275
Adamtsl4	0.0175246	Harmonic	4.21531	0.313851	20.0196	5.80453	1.52509	-0.186955	0.154182	0.375755	1.87727e-06	6.41655e-06	6.6919e-05
Adamtsl5	0.0229706	Harmonic	0.851601	0.224399	28	9.53309	13.5173	-0.0248839	0.0429412	0.378835	1.5454e-06	5.37507e-06	5.60573e-05
Adap1	0.0243855	Harmonic	0.966577	0.291418	21.5608	8.75808	13.0681	-0.0359986	-0.024842	0.583345	1.36862e-13	2.76844e-12	2.88723e-11
Adarb1	0.0441472	Damped	1.47563	0.284548	22.0813	8.80278	13.2266	-0.0650579	-0.0208097	0.466306	3.3231e-09	2.1557e-08	2.24821e-07
Adarb2	0.0156632	Harmonic	0.00825442	0.297525	21.1181	6.61703	19.9961	-0.00109735	0.000403616	0.318468	5.35526e-05	0.000133156	0.0013887
Adck1	0.0796327	Damped	0.640301	0.231246	27.171	9.74812	12.1872	0.00034249	-0.00815305	0.386227	9.63082e-07	3.50772e-06	3.65825e-05
Adck2	0.0335655	Damped	0.605631	0.242773	25.8809	9.17837	13.9554	-0.0301137	-0.00726798	0.416411	1.27855e-07	5.71674e-07	5.96206e-06
Adck5	0.0668793	Damped	1.04809	0.305144	20.5909	8.3692	13.7547	-0.0461142	-0.0232713	0.365284	3.59747e-06	1.1554e-05	0.000120498
Adcy1	0.120256	Damped	1.14405	0.245171	25.6278	9.61933	12.0204	0.00692525	-0.0140667	0.455218	7.7346e-09	4.59528e-08	4.79247e-07
Adcy6	0.00580686	Harmonic	1.88617	0.30291	20.7428	4.29526	6.56275	0.34729	0.0192656	0.441667	2.11591e-08	1.12671e-07	1.17506e-06
Adcy7	0.0724907	Damped	2.46874	0.271439	23.1477	5.44257	3.0969	0.168004	0.0446343	0.401011	3.64619e-07	1.46449e-06	1.52734e-05
Adcyap1r1	0.0720414	Damped	1.46767	0.266307	23.5937	8.97956	13.4687	-0.0571553	-0.0199678	0.335716	2.05958e-05	5.58851e-05	0.000582833
Add1	0.0315827	Damped	4.39954	0.296659	21.1798	5.13306	3.87692	0.325546	0.0866477	0.574721	3.10064e-13	5.67923e-12	5.92294e-11
Add2	-0.0259457	Harmonic	0.0308191	0.29721	21.1406	5.85122	1.45341	-9.88735e-05	0.00261385	0.314772	6.53321e-05	0.000159031	0.00165855
Add3	-0.0146017	Harmonic	2.66343	0.241062	26.0646	5.92033	1.50522	0.142273	0.0737873	0.495258	3.34209e-10	2.78053e-09	2.89985e-08
Adgb	-0.0749276	Forced	0.00950613	0.270678	23.2127	7.19163	19.8566	-0.00222831	0.00157129	0.448443	1.2839e-08	7.22344e-08	7.53341e-07
Adgra1	0.0383356	Damped	0.0794038	0.231882	27.0965	6.3874	26.647	0.000905159	0.00275988	0.279045	0.000400894	0.000819565	0.00854734
Adgra2	-0.00558371	Harmonic	4.43389	0.30142	20.8453	4.35563	6.39491	0.976251	0.065494	0.352964	7.56606e-06	2.25639e-05	0.000235322
Adgra3	0.0797759	Damped	1.39942	0.295646	21.2524	5.41917	2.92246	0.0344243	0.00922623	0.334484	2.20841e-05	5.94481e-05	0.000619991
Adgrb1	0.0693081	Damped	0.04444	0.247998	25.3357	9.16965	13.6966	-0.0018276	-0.000301237	0.282125	0.00034549	0.000717812	0.00748615
Adgre1	-0.0288206	Harmonic	3.70767	0.312455	20.1091	8.21537	13.9252	-0.29675	-0.201589	0.473082	1.96429e-09	1.35229e-08	1.41032e-07
Adgre5	0.065615	Damped	11.8399	0.261627	24.0158	5.84274	1.68348	0.361865	0.283142	0.512506	7.98974e-11	7.8185e-10	8.15401e-09
Adgrf5	0.0417702	Damped	1.0315	0.224399	28	6.61905	26.5033	0.029712	0.0175031	0.34742	1.04915e-05	3.03681e-05	0.000316712
Adgrg2	-0.0127729	Harmonic	0.349685	0.293821	21.3844	7.68145	16.6255	-0.0745162	0.00763677	0.365284	3.59747e-06	1.1554e-05	0.000120498
Adgrg5	0.11089	Damped	0.59785	0.301156	20.8635	8.81337	12.462	-0.00162111	-0.00377404	0.445363	1.61265e-08	8.85021e-08	9.22999e-07
Adgrg6	-0.0257715	Harmonic	0.259018	0.298687	21.036	6.25123	0.10699	-0.0282958	0.0256884	0.34742	1.04915e-05	3.03681e-05	0.000316712
Adgrl1	0.0660497	Damped	4.82661	0.276629	22.7134	8.70744	13.9498	-0.300644	-0.0360498	0.530986	1.63708e-11	1.94585e-10	2.02935e-09
Adgrl2	0.029836	Harmonic	1.57025	0.281119	22.3506	8.23668	15.4016	-0.184283	-0.0288785	0.471234	2.26877e-09	1.53247e-08	1.59823e-07
Adh1	-0.0290768	Harmonic	0.241386	0.268246	23.4232	7.56854	18.6315	-0.0450615	0.0102827	0.417643	1.17385e-07	5.28594e-07	5.51277e-06
Adh7	0.0135942	Harmonic	1.81831	0.307958	20.4027	4.51802	5.73184	0.264639	0.0214102	0.404091	2.96551e-07	1.21683e-06	1.26904e-05
Adhfe1	-0.0213222	Harmonic	0.0775387	0.305608	20.5596	6.52482	19.7689	-0.0187337	0.00281648	0.485402	7.41351e-10	5.64151e-09	5.8836e-08
Adipor1	0.103732	Damped	5.23731	0.299378	20.9875	5.96443	1.06473	-0.0802052	0.0619543	0.3197	5.00952e-05	0.000125396	0.00130777
Adissp	0.0714254	Damped	2.67918	0.224399	28	9.86457	12.0402	0.0570903	-0.0496681	0.404707	2.84495e-07	1.17166e-06	1.22194e-05
Adk	-0.0112211	Harmonic	0.782226	0.284364	22.0956	7.03618	19.4476	-0.126399	0.0126065	0.391155	6.99353e-07	2.62106e-06	2.73353e-05
Adm	-0.0105081	Harmonic	24.8087	0.274398	22.8981	8.05097	16.4557	-5.19848	-0.306468	0.475546	1.61956e-09	1.13723e-08	1.18603e-07
Adm2	0.04514	Damped	3.353	0.312414	20.1117	5.30097	3.14395	0.16547	0.0214841	0.341876	1.44791e-05	4.06468e-05	0.000423911
Ado	0.075049	Damped	2.93679	0.257289	24.4208	9.16515	13.2195	-0.0864567	-0.049537	0.562401	9.7718e-13	1.58231e-11	1.65022e-10
Adora1	-0.0069612	Harmonic	0.0216844	0.28905	21.7373	4.24902	7.0374	0.00430245	-0.00058212	0.291364	0.000219227	0.000475722	0.00496136
Adora2b	0.0836271	Damped	4.98288	0.247631	25.3731	9.31671	13.123	-0.117275	-0.0780211	0.421955	8.68837e-08	4.01525e-07	4.18755e-06
Adpgk	0.0854354	Damped	1.9716	0.276221	22.7469	9.15628	12.3455	-0.0149061	-0.0349423	0.49649	3.02204e-10	2.54435e-09	2.65354e-08
Adprh	0.127441	Damped	9.02739	0.28873	21.7615	5.91329	1.28113	0.00413477	0.0594193	0.356044	6.29662e-06	1.91541e-05	0.00019976
Adprhl1	0.011363	Harmonic	0.0507434	0.311813	20.1505	8.94713	11.6071	0.00488306	-0.000333772	0.289516	0.000240355	0.000516671	0.00538843
Adprs	0.0528225	Damped	2.92721	0.281664	22.3074	8.48598	14.4868	-0.241167	-0.04921	0.583345	1.36862e-13	2.76844e-12	2.88723e-11
Adra1b	0.110285	Damped	1.96518	0.245004	25.6453	9.66454	11.844	0.0129868	-0.0242328	0.579033	2.06303e-13	3.96211e-12	4.13213e-11
Adrb1	0.00846382	Harmonic	0.0160431	0.311536	20.1684	3.63663	8.49519	0.00364976	-0.00074248	0.279045	0.000400894	0.000819565	0.00854734
Adrm1	-0.00947197	Harmonic	1.15482	0.292665	21.4689	9.53825	10.3467	0.0975383	-0.0736167	0.388691	8.21079e-07	3.03003e-06	3.16006e-05
Adsl	0.10009	Damped	4.95877	0.267455	23.4925	9.28346	12.2746	-0.0176209	-0.0743825	0.640016	4.73232e-16	1.97551e-14	2.06028e-13
Adss1	-0.0775653	Forced	0.35411	0.271998	23.1001	10.0239	9.34721	0.027648	-0.00677318	0.301836	0.000128878	0.000293832	0.00306441
Aebp1	-0.026921	Harmonic	28.5878	0.276013	22.7641	7.06152	19.9442	-3.30652	1.32728	0.409635	2.0368e-07	8.68787e-07	9.06068e-06
Aebp2	0.00116152	Harmonic	0.413488	0.296438	21.1956	4.27917	6.76032	0.0843089	-0.00751549	0.31662	5.91653e-05	0.00014553	0.00151775
Aen	0.0691831	Damped	5.20591	0.278898	22.5286	5.56005	2.59282	0.180512	0.00988285	0.477394	1.40046e-09	9.97013e-09	1.0398e-07
Afap1	0.031713	Damped	2.93858	0.280804	22.3757	5.41272	3.09989	0.221945	0.0594617	0.657264	7.62279e-17	3.82024e-15	3.98418e-14
Afap1l1	-0.00734825	Harmonic	0.303261	0.255373	24.604	5.40482	3.43956	0.0430191	0.00443962	0.476162	1.54306e-09	1.08752e-08	1.13419e-07
Afap1l2	0.0592226	Damped	0.914799	0.281445	22.3248	5.58406	2.48405	0.0313182	0.0312769	0.548849	3.35982e-12	4.68894e-11	4.89015e-10
Afdn	0.0342483	Damped	0.921796	0.281593	22.313	8.33443	15.0286	-0.0952616	-0.0187067	0.430579	4.71851e-08	2.31406e-07	2.41336e-06
Aff2	-0.0306167	Forced	0.070729	0.28943	21.7088	6.37695	21.3848	-0.00697317	0.00690219	0.407171	2.40834e-07	1.01069e-06	1.05406e-05
Aff4	0.0466401	Damped	4.1061	0.259955	24.1703	5.81216	1.81196	0.202372	0.0604373	0.690528	1.97197e-18	1.5804e-16	1.64822e-15
Afg1l	0.00855529	Harmonic	0.27427	0.254857	24.6538	8.59625	15.5779	-0.0322862	0.00174486	0.36282	4.18203e-06	1.32257e-05	0.000137932
Afg2b	0.0474356	Damped	0.899938	0.291189	21.5777	8.64319	13.473	-0.0484897	-0.0239065	0.53037	1.72741e-11	2.03412e-10	2.12141e-09
Afg3l1	0.120161	Damped	2.87089	0.311963	20.1408	9.0324	11.3282	0.0643196	-0.0253136	0.335716	2.05958e-05	5.58851e-05	0.000582833
Afg3l2	0.121732	Damped	2.05122	0.309791	20.282	8.75608	12.2996	0.000113625	-0.0259589	0.370827	2.5549e-06	8.4809e-06	8.84483e-05
Aftph	0.0255954	Harmonic	0.549073	0.236906	26.5218	6.2139	0.292463	0.0143132	0.017488	0.457066	6.72776e-09	4.05159e-08	4.22545e-07
Aga	0.0294504	Harmonic	4.07138	0.310934	20.2075	6.03589	0.795334	-0.310068	0.115986	0.610449	9.69967e-15	2.74978e-13	2.86778e-12
Agap1	0.0722269	Damped	0.968475	0.245653	25.5775	6.15197	0.534143	0.0416129	0.013121	0.395467	5.26932e-07	2.03013e-06	2.11725e-05
Agap2	0.027799	Harmonic	0.0552776	0.296202	21.2125	4.48163	6.08219	0.00605426	-0.000824233	0.31046	8.21702e-05	0.000195753	0.00204153
Agap3	0.0905464	Damped	4.27547	0.300594	20.9025	8.78073	12.5938	-0.0161494	-0.0507804	0.529754	1.82261e-11	2.12646e-10	2.21771e-09
Agbl2	0.0705329	Damped	0.844624	0.280797	22.3762	5.48177	2.85408	0.0278116	0.0103982	0.702847	4.87153e-19	4.72091e-17	4.92349e-16
Agbl5	0.0740235	Damped	0.317232	0.237067	26.5038	6.50799	25.5555	0.00249945	0.00108561	0.29814	0.000155754	0.000349031	0.00364009
Agfg2	0.00710847	Harmonic	0.756045	0.262754	23.9128	8.53962	15.3252	-0.0946017	0.00299374	0.521746	3.64102e-11	3.88744e-10	4.05426e-09
Aggf1	-0.00513946	Harmonic	0.609618	0.28936	21.7141	4.37587	6.59149	0.125355	0.0143937	0.463226	4.21016e-09	2.66471e-08	2.77905e-07
Agk	0.0140595	Harmonic	0.208683	0.268795	23.3754	8.56472	14.8874	-0.0298064	-0.00236797	0.434891	3.46214e-08	1.75594e-07	1.83129e-06
Agl	0.0427747	Damped	1.21366	0.282016	22.2795	5.54027	2.63429	0.0732873	0.0141011	0.534065	1.25041e-11	1.52538e-10	1.59084e-09
Ago2	0.0226264	Harmonic	2.3842	0.275947	22.7695	4.77521	5.4647	0.347577	-0.063047	0.452754	9.3075e-09	5.39477e-08	5.62627e-07
Ago4	-0.137817	Forced	0.010841	0.302366	20.7801	8.83905	12.3272	0.00381637	-0.00528855	0.292596	0.000206124	0.000450531	0.00469864
Agpat1	0.0622846	Damped	3.0948	0.230729	27.2318	9.60931	12.8161	-0.0173283	-0.0345342	0.35666	6.06847e-06	1.85462e-05	0.00019342
Agpat3	0.00377119	Harmonic	0.875331	0.278666	22.5474	5.07446	4.33755	0.152564	0.0240006	0.433659	3.78348e-08	1.9072e-07	1.98904e-06
Agpat4	-0.0487406	Forced	0.315784	0.262688	23.9188	7.70041	18.5237	-0.0490009	0.0162552	0.351116	8.44153e-06	2.4936e-05	0.000260061
Agpat5	-0.0556399	Forced	0.124252	0.289703	21.6883	8.2943	14.7464	-0.0591266	-0.0131901	0.336948	1.92032e-05	5.24135e-05	0.000546627
Agrn	0.0200903	Harmonic	2.31401	0.279867	22.4506	5.07285	4.32467	0.282779	0.110725	0.399163	4.12454e-07	1.63212e-06	1.70215e-05
Agt	0.0217243	Harmonic	0.625823	0.269777	23.2903	8.0802	16.6292	-0.108875	0.0227552	0.348652	9.76038e-06	2.84688e-05	0.000296904
Agtr1a	0.0667843	Damped	4.40119	0.291953	21.5212	9.02301	12.1368	0.0252689	-0.104539	0.419491	1.0322e-07	4.69708e-07	4.89864e-06
Agtrap	-0.0195772	Harmonic	0.96352	0.299692	20.9655	5.29363	3.30191	0.106151	0.062518	0.331404	2.62659e-05	6.96487e-05	0.000726375
Ahdc1	-0.0093394	Harmonic	0.574284	0.305074	20.5956	4.84073	4.72822	0.0760523	0.0303574	0.46877	2.7471e-09	1.8187e-08	1.89674e-07
Ahi1	-0.00861575	Harmonic	0.315823	0.292354	21.4917	6.96937	19.1446	-0.0649612	0.01539	0.409019	2.12412e-07	9.02587e-07	9.41319e-06
Ahrr	0.108282	Damped	2.42091	0.224399	28	9.97712	11.5386	0.0117369	-0.0204508	0.396699	4.85733e-07	1.89058e-06	1.97171e-05
Ahsa1	0.111607	Damped	9.61855	0.281234	22.3415	9.19465	11.989	0.0577244	-0.159804	0.560553	1.15839e-12	1.83967e-11	1.91861e-10
Aida	0.117762	Damped	4.86707	0.224399	28	16.1572	11.9979	0.00236055	-0.0357521	0.358508	5.43049e-06	1.67664e-05	0.000174859
Aifm1	0.0435413	Damped	1.59682	0.25659	24.4873	8.82182	14.5935	-0.100488	0.00335806	0.417027	1.22512e-07	5.49855e-07	5.7345e-06
Aifm2	0.0555171	Damped	0.855131	0.296174	21.2145	5.61614	2.25222	0.0179456	0.0057434	0.360972	4.67911e-06	1.46537e-05	0.000152826
Aire	-0.0750442	Forced	0.0171357	0.290687	21.615	9.43709	10.7651	0.00226676	-0.000745179	0.290132	0.000233109	0.00050263	0.00524199
Ak1	0.0757085	Damped	16.0357	0.256148	24.5296	6.43088	23.953	-0.278877	0.196892	0.29198	0.000212581	0.000462992	0.0048286
Ak2	0.118569	Damped	18.215	0.257733	24.3787	9.50338	11.8844	0.08192	-0.140086	0.566713	6.55658e-13	1.10698e-11	1.15449e-10
Ak4	0.0627662	Damped	9.46643	0.258505	24.3059	5.85224	1.66705	0.420474	0.0837139	0.558705	1.37246e-12	2.13676e-11	2.22845e-10
Ak5	-0.0119909	Harmonic	0.64698	0.278313	22.576	7.90047	16.7649	-0.126709	-0.00588982	0.387459	8.89355e-07	3.26171e-06	3.40168e-05
Ak6	0.0211818	Harmonic	4.64898	0.277913	22.6085	4.95438	4.78138	0.659519	-0.0293557	0.601209	2.42279e-14	6.12764e-13	6.39059e-12
Akap1	0.0877426	Damped	6.29405	0.252948	24.8398	9.48781	12.1707	-0.021798	-0.126941	0.576569	2.6048e-13	4.87925e-12	5.08863e-11
Akap13	-0.0107423	Harmonic	0.680492	0.280383	22.4093	4.73362	5.5266	0.137087	0.00260206	0.436739	3.02923e-08	1.5559e-07	1.62267e-06
Akap6	-0.0174636	Harmonic	0.0993963	0.236761	26.5381	5.79424	2.06515	0.00841878	0.00486014	0.279045	0.000400894	0.000819565	0.00854734
Akap7	-0.0014923	Harmonic	0.358289	0.292551	21.4773	7.10937	18.6532	-0.0680014	-0.00104689	0.443515	1.84771e-08	9.98165e-08	1.041e-06
Akap8	0.0479462	Damped	1.80015	0.293307	21.4219	8.82788	12.746	-0.0385814	-0.052817	0.428731	5.38324e-08	2.6084e-07	2.72033e-06
Akap8l	-0.0109182	Harmonic	0.586973	0.298098	21.0776	3.98878	7.69683	0.140658	-0.0136687	0.424419	7.30636e-08	3.42828e-07	3.5754e-06
Akap9	0.00405697	Harmonic	0.463659	0.259619	24.2016	5.37107	3.51328	0.0588158	0.00884741	0.544537	4.94685e-12	6.63563e-11	6.92037e-10
Akip1	0.0207175	Harmonic	2.04923	0.278027	22.5992	8.19014	15.7403	-0.24455	-0.0277192	0.452138	9.74691e-09	5.62201e-08	5.86326e-07
Akirin2	0.138773	Damped	9.94087	0.275046	22.8441	5.97819	1.10888	0.0997575	0.0593752	0.45337	8.88736e-09	5.18448e-08	5.40695e-07
Akr1b10	0.00702089	Harmonic	0.481498	0.286959	21.8958	5.42534	2.98944	0.0560625	0.0390239	0.336948	1.92032e-05	5.24135e-05	0.000546627
Akr1c13	-0.00290869	Harmonic	0.468053	0.309406	20.3072	8.24192	13.9766	-0.0505422	-0.021158	0.50573	1.40966e-10	1.29098e-09	1.34638e-08
Akr1c14	-0.0222533	Harmonic	0.122784	0.282536	22.2385	7.10688	19.3232	-0.0237143	0.0079396	0.283973	0.000315776	0.00066143	0.00689813
Akr1c18	0.0862811	Damped	1.02247	0.281466	22.3231	8.95304	12.8375	-0.0180696	-0.0223255	0.474314	1.78383e-09	1.24201e-08	1.29531e-07
Akr7a5	0.107795	Damped	4.79395	0.224399	28	9.75311	12.5368	0.00318534	-0.0501358	0.338796	1.72813e-05	4.77512e-05	0.000498003
Akt1	0.0288022	Harmonic	5.65951	0.298105	21.0771	4.59791	5.65329	0.681596	0.0751556	0.352348	7.84776e-06	2.33381e-05	0.000243396
Akt2	0.00462582	Harmonic	1.35704	0.304304	20.6477	4.41332	6.14472	0.245987	0.00603856	0.458914	5.84885e-09	3.57557e-08	3.72901e-07
Aktip	0.09714	Damped	1.16336	0.313123	20.0662	5.51065	2.46719	0.00809451	0.0144757	0.412099	1.72096e-07	7.47835e-07	7.79926e-06
Alad	0.080238	Damped	11.9265	0.256122	24.532	9.23295	13.0149	-0.250885	-0.147724	0.65172	1.37794e-16	6.39917e-15	6.67377e-14
Alas1	-0.0411568	Forced	0.213003	0.265809	23.6379	7.11691	20.5014	0.0245338	0.0288273	0.333252	2.36745e-05	6.33165e-05	0.000660335
Albfm1	-0.0669275	Forced	0.00487825	0.3129	20.0805	5.72977	1.76865	-0.00120342	3.56487e-05	0.2889	0.000247813	0.000531439	0.00554244
Alcam	0.0677322	Damped	4.34938	0.298987	21.0149	8.52027	13.5327	-0.195913	-0.0611574	0.436739	3.02923e-08	1.5559e-07	1.62267e-06
Aldh18a1	0.0569713	Damped	8.55815	0.243635	25.7894	6.26328	0.0816975	0.190132	0.146141	0.278429	0.000412927	0.000842171	0.0087831
Aldh1a1	-0.00367115	Harmonic	0.289616	0.295922	21.2325	6.12538	0.53326	-0.0182107	0.0161265	0.343724	1.30118e-05	3.68489e-05	0.000384301
Aldh1a7	-0.00694364	Harmonic	0.183271	0.307451	20.4363	4.78356	4.8776	0.0289304	0.0113729	0.416411	1.27855e-07	5.71674e-07	5.96206e-06
Aldh1b1	0.0519377	Damped	0.256026	0.307983	20.4011	5.49267	2.56675	-0.00157449	0.00266606	0.406555	2.51099e-07	1.04937e-06	1.0944e-05
Aldh1l1	-0.0332573	Forced	0.995077	0.246628	25.4764	8.31473	17.2391	-0.127557	0.0499889	0.510042	9.83018e-11	9.39208e-10	9.79511e-09
Aldh1l2	0.0203741	Harmonic	7.42996	0.2755	22.8065	4.96409	4.78801	1.04129	-0.0721684	0.538993	8.09974e-12	1.02839e-10	1.07252e-09
Aldh2	-0.0763833	Forced	0.546972	0.254855	24.6539	7.60864	19.4531	-0.0302749	0.0650009	0.396699	4.85733e-07	1.89058e-06	1.97171e-05
Aldh3a2	-0.00679751	Harmonic	0.836232	0.300266	20.9254	5.701	1.93889	0.00928277	0.0280755	0.498338	2.59735e-10	2.23231e-09	2.3281e-08
Aldh3b1	0.048003	Damped	2.78978	0.293665	21.3958	8.11661	15.1525	-0.218768	-0.00574062	0.410867	1.87245e-07	8.06472e-07	8.41079e-06
Aldh6a1	-0.0210561	Harmonic	0.468236	0.288907	21.7481	6.69715	20.3153	-0.0721762	0.0250152	0.439203	2.53292e-08	1.32608e-07	1.38299e-06
Aldh7a1	0.00110226	Harmonic	0.755827	0.263576	23.8382	7.84178	17.9249	-0.101062	0.00637062	0.351732	8.13947e-06	2.41075e-05	0.00025142
Aldh9a1	0.00480095	Harmonic	1.46175	0.251597	24.9732	8.75757	15.1385	-0.157483	-0.0120636	0.528522	2.02869e-11	2.3325e-10	2.43259e-09
Aldoa	0.0371858	Damped	76.4484	0.224399	28	6.83465	25.5425	-1.48406	2.49543	0.380067	1.42911e-06	5.0073e-06	5.22217e-05
Aldoc	-0.0220364	Harmonic	2.11864	0.276766	22.7022	7.65849	17.733	-0.461781	0.056887	0.664656	3.43555e-17	1.89694e-15	1.97834e-14
Alg1	0.0188589	Harmonic	1.8263	0.303656	20.6918	7.63956	16.225	-0.313606	-0.0285586	0.481706	9.95557e-10	7.34069e-09	7.65569e-08
Alg14	0.0184909	Harmonic	1.04402	0.294567	21.3302	5.01429	4.30766	0.138372	0.0251419	0.345572	1.16869e-05	3.34612e-05	0.000348971
Alg3	0.0483862	Damped	2.74569	0.276629	22.7134	8.86837	13.3681	-0.135448	-0.0501842	0.516202	5.844e-11	5.91374e-10	6.16751e-09
Alkbh2	0.079584	Damped	2.54412	0.304172	20.6567	8.60382	13.0273	-0.0314706	-0.0529248	0.420723	9.47114e-08	4.34004e-07	4.52628e-06
Alkbh3	0.018658	Harmonic	0.80212	0.281362	22.3313	8.28572	15.214	-0.0988029	-0.0188208	0.412099	1.72096e-07	7.47835e-07	7.79926e-06
Alkbh5	0.0547757	Damped	6.48211	0.299417	20.9847	5.30381	3.27093	0.39633	0.066875	0.415179	1.39225e-07	6.16564e-07	6.43022e-06
Alkbh6	0.0446619	Damped	1.06189	0.253306	24.8047	8.96814	14.2051	-0.0523902	-0.00944889	0.529754	1.82261e-11	2.12646e-10	2.21771e-09
Alkbh7	0.0708261	Damped	2.47703	0.281772	22.2988	8.21425	15.4456	-0.200902	-0.017801	0.486634	6.71639e-10	5.16064e-09	5.3821e-08
Alkbh8	0.0208471	Harmonic	0.225121	0.258271	24.3279	5.34879	3.61788	0.0240255	-0.00601084	0.385611	1.00212e-06	3.63387e-06	3.78981e-05
Alms1	0.0681004	Damped	0.531272	0.224399	28	9.73705	12.6084	-0.0049389	-0.00498364	0.511274	8.86337e-11	8.56748e-10	8.93512e-09
Alox12b	-0.0582718	Forced	0.00332761	0.23669	26.546	8.53203	17.0448	-0.000122684	0.000208179	0.33202	2.53735e-05	6.74614e-05	0.000703563
Alox5ap	0.0276722	Harmonic	11.9306	0.296088	21.2206	8.56664	13.5086	-0.54658	-0.357444	0.523594	3.10642e-11	3.40273e-10	3.54875e-09
Alpk3	-0.0376393	Forced	0.0931855	0.292046	21.5144	9.63886	10.0241	0.0152036	-0.00381686	0.405323	2.72913e-07	1.12959e-06	1.17807e-05
Alx4	0.0425222	Damped	1.06172	0.30085	20.8848	4.90349	4.58599	0.105398	0.027482	0.526674	2.38123e-11	2.68901e-10	2.8044e-09
Alyref	0.0177481	Harmonic	1.27047	0.265875	23.6321	8.91204	13.7445	-0.139801	-0.0422306	0.49341	3.88507e-10	3.178e-09	3.31437e-08
Ambra1	0.00176132	Harmonic	0.799588	0.278906	22.5279	4.96751	4.71725	0.13931	0.00446545	0.534681	1.1846e-11	1.45538e-10	1.51784e-09
Amd1	0.0557695	Damped	31.1699	0.27251	23.0567	8.92309	13.3693	-1.26872	-0.495415	0.741655	5.08568e-21	9.9585e-19	1.03858e-17
Amdhd2	0.0388286	Damped	1.40453	0.272094	23.0919	8.45085	15.1253	-0.138106	0.0037958	0.486634	6.71639e-10	5.16064e-09	5.3821e-08
Amer1	0.0142451	Harmonic	0.262574	0.304669	20.623	5.06188	4.00864	0.0223347	0.00959168	0.388691	8.21079e-07	3.03003e-06	3.16006e-05
Amfr	0.0452538	Damped	7.50355	0.260707	24.1006	5.67378	2.33752	0.419803	0.0561658	0.580881	1.73094e-13	3.39643e-12	3.54218e-11
Amigo1	0.0787566	Damped	0.832336	0.224399	28	9.72181	12.6763	-0.0216704	-0.00389021	0.430579	4.71851e-08	2.31406e-07	2.41336e-06
Amigo3	-0.023917	Harmonic	0.270072	0.234305	26.8162	5.97381	1.32038	0.00264311	0.026767	0.35358	7.29404e-06	2.18316e-05	0.000227684
Ammecr1l	0.0237014	Harmonic	1.32773	0.259032	24.2564	5.63591	2.49883	0.106234	0.0127597	0.483554	8.59333e-10	6.43112e-09	6.70709e-08
Amot	-0.0250087	Harmonic	0.730957	0.297005	21.1551	7.70376	16.3721	-0.202619	-0.0120784	0.429963	4.93072e-08	2.40509e-07	2.50829e-06
Amotl1	0.0246588	Harmonic	2.26679	0.300967	20.8767	4.86058	4.72678	0.240327	0.0320469	0.423187	7.9684e-08	3.71324e-07	3.87258e-06
Amotl2	0.0502845	Damped	28.5378	0.26571	23.6468	8.7267	14.4506	-1.66762	-0.296953	0.574721	3.10064e-13	5.67923e-12	5.92294e-11
Ampd2	-0.0157396	Harmonic	1.46564	0.309155	20.3237	3.4724	9.09182	0.319436	-0.0216889	0.406555	2.51099e-07	1.04937e-06	1.0944e-05
Anapc1	0.0383756	Damped	2.54179	0.292384	21.4895	4.79233	5.09897	0.282224	-0.00156233	0.61784	4.61827e-15	1.44991e-13	1.51213e-12
Anapc16	0.0422478	Damped	1.78344	0.276904	22.6909	5.44921	3.0118	0.15888	0.0303491	0.53037	1.72741e-11	2.03412e-10	2.12141e-09
Anapc4	0.0356193	Damped	2.59205	0.266586	23.5691	5.67874	2.26735	0.191025	0.0404242	0.595049	4.42684e-14	1.04581e-12	1.09069e-11
Anapc5	0.000809221	Harmonic	3.01356	0.262229	23.9606	5.23957	3.97979	0.459594	0.0976225	0.501418	2.01555e-10	1.78644e-09	1.8631e-08
Anapc7	-0.0286706	Harmonic	0.414647	0.292345	21.4923	5.53438	2.56136	0.0518497	0.0415809	0.437971	2.77031e-08	1.43808e-07	1.49979e-06
Ang	0.0817266	Damped	1.51995	0.292064	21.513	8.48612	13.9704	-0.0659101	-0.0164307	0.32278	4.23537e-05	0.000107751	0.00112375
Angel2	0.0321598	Damped	0.509954	0.279057	22.5158	8.02557	16.2719	-0.0708756	-0.0106299	0.318468	5.35526e-05	0.000133156	0.0013887
Angpt2	0.0451342	Damped	1.61599	0.232133	27.0672	6.38147	26.6438	0.0313528	0.018552	0.516202	5.844e-11	5.91374e-10	6.16751e-09
Angpt4	0.0358535	Damped	8.48866	0.291243	21.5737	6.3946	21.1912	-0.637159	0.290485	0.49957	2.34722e-10	2.04603e-09	2.13383e-08
Angptl2	-0.011192	Harmonic	18.2562	0.309081	20.3286	5.54601	2.38505	-0.104035	1.60163	0.589505	7.5764e-14	1.65982e-12	1.73104e-11
Angptl4	0.0307668	Damped	3.36142	0.239036	26.2855	9.00105	14.9154	-0.189171	0.019363	0.562401	9.7718e-13	1.58231e-11	1.65022e-10
Angptl6	0.0611996	Damped	0.947427	0.275771	22.7841	5.67486	2.2059	0.0512878	0.00317701	0.286437	0.000279867	0.000594076	0.00619569
Angptl7	-0.048612	Forced	19.6199	0.270573	23.2218	7.26021	19.6108	-3.71285	2.40989	0.276581	0.000451081	0.000911956	0.0095109
Ank1	0.146685	Damped	0.476587	0.268516	23.3997	9.33465	12.0355	0.00133965	-0.00249677	0.330172	2.8141e-05	7.432e-05	0.000775092
Ankmy2	0.00198916	Harmonic	0.197925	0.311576	20.1658	8.26988	13.7895	-0.0125473	-0.0190541	0.33202	2.53735e-05	6.74614e-05	0.000703563
Ankrd10	-0.0412596	Forced	0.319575	0.297633	21.1105	9.00989	11.9492	0.00161023	-0.0037073	0.399163	4.12454e-07	1.63212e-06	1.70215e-05
Ankrd11	-0.00443924	Harmonic	1.46138	0.271996	23.1003	4.79232	5.48121	0.237487	-0.0145904	0.497106	2.87344e-10	2.43761e-09	2.54222e-08
Ankrd13c	0.0310915	Damped	0.458678	0.283195	22.1867	5.13562	4.05221	0.0385985	0.0145443	0.463226	4.21016e-09	2.66471e-08	2.77905e-07
Ankrd13d	0.0317233	Damped	0.388323	0.304178	20.6563	5.85349	1.41265	-0.0116814	0.00541676	0.336332	1.98879e-05	5.40957e-05	0.000564171
Ankrd16	-0.0488863	Forced	0.258425	0.285083	22.0399	9.83679	9.57471	0.0381635	-0.0271283	0.392387	6.45206e-07	2.43591e-06	2.54044e-05
Ankrd2	-0.0314951	Forced	0.116376	0.268539	23.3977	4.50011	6.63993	0.024504	-0.00300732	0.333252	2.36745e-05	6.33165e-05	0.000660335
Ankrd23	-0.0810926	Forced	0.12717	0.260207	24.1469	4.5866	6.52014	0.0363036	-0.00397052	0.279045	0.000400894	0.000819565	0.00854734
Ankrd24	0.00389304	Harmonic	0.191122	0.287108	21.8844	7.84744	16.4361	-0.0353863	-0.00121687	0.495258	3.34209e-10	2.78053e-09	2.89985e-08
Ankrd26	0.097365	Damped	1.6872	0.255893	24.554	9.36792	12.4992	-0.0195169	-0.0234699	0.593201	5.29808e-14	1.2183e-12	1.27058e-11
Ankrd27	0.0536392	Damped	2.67276	0.293053	21.4405	8.84661	12.6932	-0.0626573	-0.0456018	0.524826	2.79354e-11	3.10659e-10	3.2399e-09
Ankrd28	0.0928821	Damped	3.70666	0.224399	28	9.7754	12.4375	-0.00110718	-0.0409584	0.368979	2.86513e-06	9.40551e-06	9.80912e-05
Ankrd34a	0.13935	Damped	2.16726	0.282328	22.2549	9.12439	12.1914	-0.000419229	-0.00234933	0.418875	1.07747e-07	4.87854e-07	5.08789e-06
Ankrd39	0.0150849	Harmonic	0.308941	0.30729	20.4471	3.5428	8.9179	0.0433839	-0.00480835	0.373907	2.10819e-06	7.14161e-06	7.44807e-05
Ankrd40	0.0120465	Harmonic	1.63471	0.300839	20.8855	4.52874	5.83183	0.248325	0.0695257	0.378835	1.5454e-06	5.37507e-06	5.60573e-05
Ankrd49	0.0340212	Damped	0.54242	0.279672	22.4662	8.73183	13.7108	-0.0339476	-0.0153116	0.425035	6.99563e-08	3.29225e-07	3.43352e-06
Ankrd50	0.0627328	Damped	3.30828	0.286166	21.9565	8.55534	14.0165	-0.186103	-0.0812285	0.445979	1.54095e-08	8.49603e-08	8.86061e-07
Ankrd52	0.0236383	Harmonic	2.45961	0.292817	21.4578	4.1809	7.17952	0.293824	-0.0223441	0.463226	4.21016e-09	2.66471e-08	2.77905e-07
Ankrd54	0.0668834	Damped	0.632497	0.307048	20.4632	8.07122	14.6399	-0.0473552	-0.00709156	0.342492	1.39733e-05	3.93606e-05	0.000410497
Anks6	0.081134	Damped	0.801115	0.224399	28	6.74334	25.9494	-0.0127044	0.00466589	0.33202	2.53735e-05	6.74614e-05	0.000703563
Ankzf1	-0.0191043	Harmonic	0.419261	0.279697	22.4643	4.44577	6.56931	0.10219	-0.00866898	0.471234	2.26877e-09	1.53247e-08	1.59823e-07
Anln	0.0702826	Damped	26.6607	0.267025	23.5303	5.76744	1.93144	1.00635	0.273788	0.741655	5.08568e-21	9.9585e-19	1.03858e-17
Ano1	0.0570288	Damped	0.177781	0.253092	24.8257	5.91137	1.46908	0.0112454	0.00263667	0.404707	2.84495e-07	1.17166e-06	1.22194e-05
Ano10	0.0226441	Harmonic	1.45185	0.300443	20.9131	5.94347	1.13071	-0.0548717	0.0497479	0.409635	2.0368e-07	8.68787e-07	9.06068e-06
Ano3	0.0547468	Damped	0.834747	0.305091	20.5944	6.06997	0.698842	-0.046816	0.0171866	0.534065	1.25041e-11	1.52538e-10	1.59084e-09
Ano5	-0.00738336	Harmonic	0.0829885	0.290915	21.598	3.52778	9.47149	0.0106629	-0.00210126	0.316004	6.11569e-05	0.000149789	0.00156217
Ano6	-0.0840626	Forced	0.433695	0.294417	21.3411	6.25709	0.0886369	-0.186491	0.0261765	0.320932	4.68501e-05	0.000118098	0.00123166
Ano7	0.0208245	Harmonic	0.029134	0.286933	21.8977	8.22699	15.1233	-0.00312576	-6.74538e-05	0.30738	9.66253e-05	0.000226329	0.00236041
Ano8	0.0943743	Damped	4.09819	0.226633	27.7241	9.76183	12.3748	0.0117534	-0.0469223	0.661576	4.79369e-17	2.53625e-15	2.64508e-14
Anp32a	0.00670332	Harmonic	3.23901	0.284972	22.0485	4.39221	6.63568	0.659872	-0.0758107	0.51805	4.994e-11	5.16645e-10	5.38815e-09
Anp32b	0.110526	Damped	50.6447	0.287702	21.8392	9.11247	12.0051	0.396526	-0.711734	0.582113	1.53934e-13	3.05839e-12	3.18963e-11
Anp32e	0.0782172	Damped	11.9488	0.274062	22.9261	5.45093	3.03675	0.615114	0.100492	0.605521	1.58314e-14	4.21742e-13	4.3984e-12
Anpep	0.0346644	Damped	11.7108	0.278147	22.5895	8.22758	15.5989	-1.44378	-0.0207617	0.49957	2.34722e-10	2.04603e-09	2.13383e-08
Antkmt	0.0167011	Harmonic	2.12492	0.311982	20.1396	7.41135	16.5234	-0.286574	-0.0240443	0.527906	2.14011e-11	2.45023e-10	2.55538e-09
Antxr1	-0.0793938	Forced	1.19578	0.287262	21.8727	6.75948	20.2146	-0.461805	0.192587	0.509426	1.03515e-10	9.82102e-10	1.02425e-08
Anxa11	-0.0273396	Harmonic	0.530931	0.289036	21.7384	6.7496	20.1247	-0.0915013	0.0501755	0.442283	2.02257e-08	1.08277e-07	1.12923e-06
Anxa2r1	-0.0285323	Harmonic	0.0628856	0.310233	20.2531	8.20106	14.0711	-0.00447498	-0.00365797	0.380683	1.37417e-06	4.83532e-06	5.04281e-05
Anxa3	0.0387372	Damped	21.2477	0.298665	21.0375	8.44005	13.8159	-1.11013	-0.811082	0.447211	1.40673e-08	7.82873e-08	8.16467e-07
Anxa8	-0.0852771	Forced	2.67801	0.285412	22.0144	6.74648	20.3912	-0.859867	0.480584	0.309228	8.76881e-05	0.000207778	0.00216694
Aoah	0.0547042	Damped	0.136129	0.270729	23.2084	8.46871	15.1357	-0.0150243	6.64011e-05	0.34126	1.50024e-05	4.19916e-05	0.000437936
Aoc2	0.100009	Damped	0.983087	0.276171	22.751	9.21828	12.1232	-0.00793424	-0.00525491	0.339412	1.66825e-05	4.6258e-05	0.000482431
Aopep	-0.0483415	Forced	0.214298	0.304519	20.6331	7.10718	17.9272	-0.0934786	0.0124359	0.314772	6.53321e-05	0.000159031	0.00165855
Aox1	-0.0928132	Forced	0.0790197	0.279093	22.5129	6.63915	21.2375	-0.00699502	0.016813	0.480474	1.09784e-09	7.9711e-09	8.31316e-08
Aox3	-0.0221066	Harmonic	0.00389836	0.286071	21.9638	7.40284	18.0498	-0.000933986	0.000108482	0.284589	0.000306415	0.000643881	0.00671511
Ap1ar	0.0518842	Damped	0.38687	0.292352	21.4919	8.5636	13.6916	-0.02264	-0.00211353	0.31354	6.97761e-05	0.00016866	0.00175897
Ap1g1	0.0602014	Damped	2.20987	0.282468	22.2439	5.43777	2.99296	0.128413	0.0359946	0.580265	1.83534e-13	3.57176e-12	3.72503e-11
Ap1g2	0.0921839	Damped	2.05668	0.282266	22.2598	8.95028	12.8109	-0.0299414	-0.0229935	0.476778	1.47007e-09	1.03995e-08	1.08457e-07
Ap1s1	0.125743	Damped	16.2898	0.268659	23.3872	9.18316	12.593	-0.06107	-0.278289	0.368979	2.86513e-06	9.40551e-06	9.80912e-05
Ap1s3	0.0168048	Harmonic	0.170391	0.305909	20.5394	8.45073	13.4538	-0.00413455	-0.00467752	0.494026	3.69514e-10	3.04229e-09	3.17284e-08
Ap2b1	0.022181	Harmonic	2.28917	0.286687	21.9165	4.85528	4.98073	0.260242	0.0188354	0.428731	5.38324e-08	2.6084e-07	2.72033e-06
Ap2m1	-0.0621584	Forced	1.4397	0.305948	20.5368	8.61801	12.9053	-0.030835	-0.224372	0.393003	6.19671e-07	2.34743e-06	2.44817e-05
Ap2s1	0.129581	Damped	21.7446	0.254443	24.6939	9.44925	12.2508	-0.103009	-0.0854951	0.428115	5.62435e-08	2.70658e-07	2.82273e-06
Ap3b1	-0.0216754	Harmonic	0.950883	0.302966	20.7389	4.90305	4.55541	0.194276	0.0518799	0.464458	3.83067e-09	2.43996e-08	2.54467e-07
Ap3d1	-0.00368541	Harmonic	1.79065	0.291018	21.5904	4.57974	5.85338	0.354053	0.0665185	0.569793	4.92166e-13	8.56847e-12	8.93616e-11
Ap3m2	-0.00892049	Harmonic	0.361333	0.308008	20.3994	5.88727	1.2854	-0.039906	0.0165654	0.441051	2.21344e-08	1.1737e-07	1.22407e-06
Ap3s1	0.0686138	Damped	5.59843	0.300682	20.8965	6.39338	20.53	-0.450119	0.133162	0.436739	3.02923e-08	1.5559e-07	1.62267e-06
Ap3s2	0.123978	Damped	1.66387	0.258361	24.3194	6.28517	24.3117	0.00212264	0.0182472	0.342492	1.39733e-05	3.93606e-05	0.000410497
Ap4e1	0.0223229	Harmonic	0.205537	0.289198	21.7262	5.01295	4.39226	0.0248556	0.00210643	0.32586	3.57565e-05	9.23648e-05	0.000963284
Ap4s1	0.117981	Damped	3.47233	0.227465	27.6226	9.98012	11.3699	0.0537213	-0.0314573	0.385611	1.00212e-06	3.63387e-06	3.78981e-05
Ap5b1	0.115504	Damped	1.16422	0.224399	28	9.70183	12.7654	-0.00366295	-0.00173544	0.3351	2.13276e-05	5.76157e-05	0.000600881
Ap5s1	-0.019419	Harmonic	0.764165	0.273833	22.9453	7.57426	18.2305	-0.145026	0.0389829	0.486018	7.05656e-10	5.39799e-09	5.62963e-08
Apaf1	0.103986	Damped	4.06557	0.237191	26.49	6.52887	25.4542	0.0100107	0.0278034	0.671432	1.64214e-17	1.00941e-15	1.05273e-14
Apba1	0.0136392	Harmonic	0.366679	0.237189	26.4903	8.86499	15.6052	-0.0362156	0.00199815	0.422571	8.32084e-08	3.86421e-07	4.03003e-06
Apba2	-0.10612	Forced	0.0338716	0.234164	26.8324	8.52871	17.2429	0.00160269	0.00481211	0.399779	3.95873e-07	1.57339e-06	1.6409e-05
Apbb1	-0.0458736	Forced	0.226936	0.288975	21.743	4.71689	5.42017	0.0890809	0.0147225	0.371443	2.45885e-06	8.19501e-06	8.54667e-05
Apbb1ip	0.0932385	Damped	2.57513	0.265398	23.6746	8.86724	13.938	-0.124344	-0.00847429	0.437971	2.77031e-08	1.43808e-07	1.49979e-06
Apbb2	-0.0178022	Harmonic	0.563843	0.288911	21.7478	5.90619	1.30488	0.0112074	0.0557996	0.357276	5.84823e-06	1.79366e-05	0.000187063
Apc	0.0417405	Damped	0.806411	0.275211	22.8305	5.48187	2.91163	0.0464272	0.019427	0.390539	7.28043e-07	2.71892e-06	2.8356e-05
Apc2	0.00369409	Harmonic	0.0934047	0.288136	21.8063	7.31649	18.2202	-0.0176199	0.00228973	0.318468	5.35526e-05	0.000133156	0.0013887
Apex1	0.08259	Damped	14.5167	0.280965	22.3629	8.88925	13.0875	-0.321445	-0.314432	0.553161	2.27525e-12	3.31666e-11	3.45898e-10
Apex2	0.0674422	Damped	0.266139	0.300812	20.8874	9.14988	11.3575	0.00505703	-0.00136464	0.377603	1.67075e-06	5.77195e-06	6.01964e-05
Apip	-0.0346947	Forced	0.570312	0.285061	22.0415	8.70357	13.5508	-0.115056	-0.0593002	0.285205	0.000297314	0.00062649	0.00653374
Aplf	0.0666319	Damped	0.511344	0.31018	20.2566	5.58061	2.26507	-0.00768373	0.0111231	0.381299	1.32127e-06	4.66471e-06	4.86488e-05
Aplp2	0.0180083	Harmonic	3.49509	0.304137	20.659	6.0811	0.664451	-0.245341	0.188419	0.290132	0.000233109	0.00050263	0.00524199
Apob	-0.0653901	Forced	0.00732279	0.28363	22.1527	6.66307	20.8133	-0.000781913	0.00087358	0.33202	2.53735e-05	6.74614e-05	0.000703563
Apobec1	-0.0374456	Forced	2.26026	0.299386	20.9869	8.53649	13.4605	-0.314598	-0.136686	0.582113	1.53934e-13	3.05839e-12	3.18963e-11
Apobec2	-0.0263919	Harmonic	0.177279	0.297352	21.1305	9.25858	11.1242	0.01511	-0.00482641	0.408403	2.21506e-07	9.3766e-07	9.77897e-06
Apobec3	-0.0339104	Forced	0.126619	0.304452	20.6377	3.44516	9.32175	0.0316123	-0.0070891	0.30122	0.000133031	0.000302284	0.00315255
Apobr	0.0199898	Harmonic	1.29539	0.276946	22.6874	8.75259	13.7709	-0.119023	-0.020083	0.435507	3.31156e-08	1.68723e-07	1.75963e-06
Apoc1	0.066087	Damped	0.975429	0.269567	23.3084	8.77852	14.0516	-0.047353	-0.00438367	0.287052	0.000271508	0.0005773	0.00602073
Apoe	0.0418125	Damped	36.7799	0.28669	21.9163	8.60548	13.8159	-1.54706	-1.01044	0.287668	0.000263383	0.000561722	0.00585827
Apoh	0.0595948	Damped	0.226739	0.224399	28	9.76718	12.4741	0.00180965	-0.00398067	0.35974	5.04141e-06	1.56644e-05	0.000163366
Apol10b	0.00607182	Harmonic	0.356983	0.305197	20.5873	4.34631	6.34632	0.0703606	0.00417722	0.380067	1.42911e-06	5.0073e-06	5.22217e-05
Apol7b	0.00256017	Harmonic	0.0467727	0.311972	20.1402	3.35006	9.40189	0.00851671	-0.00161161	0.371443	2.45885e-06	8.19501e-06	8.54667e-05
Apol7d	-0.0429897	Forced	0.0033645	0.27059	23.2204	7.53239	18.6037	-0.000930786	9.02079e-05	0.405939	2.61787e-07	1.08924e-06	1.13598e-05
Apol7e	-0.00804267	Harmonic	0.00964548	0.260423	24.1268	8.47617	15.706	-0.00160326	-0.00017048	0.36282	4.18203e-06	1.32257e-05	0.000137932
Apold1	0.0214587	Harmonic	0.602424	0.26575	23.6432	5.53272	2.82396	0.0626123	0.0219281	0.489098	5.5087e-10	4.32722e-09	4.51291e-08
Apon	0.0246127	Harmonic	0.111882	0.280745	22.3804	8.44146	14.6927	-0.0125948	-0.00439545	0.361588	4.50744e-06	1.41628e-05	0.000147706
Appbp2	-0.0777067	Forced	0.175695	0.277743	22.6223	4.23844	7.36201	0.0595337	-0.0089267	0.34126	1.50024e-05	4.19916e-05	0.000437936
Appbp2os	0.00906449	Harmonic	0.00659725	0.311609	20.1637	5.95176	1.0636	-0.000676026	0.00016428	0.370827	2.5549e-06	8.4809e-06	8.84483e-05
Appl1	0.057924	Damped	0.845451	0.291153	21.5804	4.26694	6.92502	0.0909878	-0.013517	0.316004	6.11569e-05	0.000149789	0.00156217
Appl2	0.0217423	Harmonic	1.51143	0.302634	20.7617	7.30206	17.395	-0.213341	0.0160653	0.482322	9.47961e-10	7.01972e-09	7.32095e-08
Aprt	0.115988	Damped	45.5478	0.247687	25.3675	9.5871	12.0284	0.177078	-0.585643	0.582113	1.53934e-13	3.05839e-12	3.18963e-11
Aqp1	0.053867	Damped	10.156	0.253846	24.7519	5.905	1.48982	0.448697	0.204786	0.429347	5.15217e-08	2.50538e-07	2.6129e-06
Aqp11	-0.0912417	Forced	0.00334265	0.240274	26.1501	8.2548	17.9444	8.94471e-05	0.000726947	0.293212	0.000199852	0.000438031	0.00456828
Aqr	-0.0248063	Harmonic	0.220058	0.289948	21.6701	4.07139	7.62827	0.0498735	-0.0091656	0.444747	1.68758e-08	9.20029e-08	9.5951e-07
Ar	0.0432331	Damped	0.324132	0.29415	21.3605	5.93462	1.185	-0.00650206	0.011573	0.435507	3.31156e-08	1.68723e-07	1.75963e-06
Araf	0.0216008	Harmonic	1.13159	0.266174	23.6055	8.6156	14.8428	-0.12727	-0.0280085	0.498954	2.46919e-10	2.13666e-09	2.22835e-08
Arap3	-0.0253953	Harmonic	0.232633	0.279689	22.4649	3.89948	8.5227	0.0336055	-0.00893412	0.367132	3.21133e-06	1.04356e-05	0.000108834
Arb2a	-0.0525298	Forced	0.160713	0.286757	21.9112	7.05377	19.2239	-0.0501147	0.00115922	0.401627	3.49899e-07	1.41164e-06	1.47221e-05
Arc	0.0550545	Damped	1.00749	0.231875	27.0973	9.58483	12.8584	-0.0111988	-0.0105589	0.433659	3.78348e-08	1.9072e-07	1.98904e-06
Arcn1	0.0357476	Damped	3.96917	0.253118	24.8231	5.71963	2.22647	0.260041	0.0395758	0.585809	1.08111e-13	2.25654e-12	2.35337e-11
Areg	-0.0275992	Harmonic	0.073654	0.251835	24.9496	5.51489	3.05078	0.011243	-0.000453662	0.361588	4.50744e-06	1.41628e-05	0.000147706
Arel1	0.0943637	Damped	2.47269	0.237602	26.4442	6.46209	25.6912	0.00122347	0.00801111	0.460762	5.08204e-09	3.1504e-08	3.28559e-07
Arf1	0.0550152	Damped	34.5516	0.273691	22.9573	5.5542	2.66353	2.46919	0.268156	0.451522	1.02065e-08	5.85685e-08	6.10818e-07
Arf2	0.0408108	Damped	8.10178	0.275149	22.8355	8.77732	13.7709	-0.557587	-0.127639	0.696687	9.83088e-19	8.56549e-17	8.93306e-16
Arf4	0.0466164	Damped	11.1533	0.224399	28	6.65342	26.3501	0.196513	0.357785	0.348036	1.01196e-05	2.94217e-05	0.000306843
Arf5	0.0872068	Damped	7.26233	0.276227	22.7464	8.80186	13.6283	-0.291243	-0.0523699	0.402859	3.22161e-07	1.31283e-06	1.36917e-05
Arfgap1	-0.0345723	Forced	1.2359	0.280149	22.428	4.32997	6.97207	0.250264	0.0140853	0.382531	1.22127e-06	4.34398e-06	4.53039e-05
Arfgap3	0.0496855	Damped	6.48664	0.228495	27.4981	6.53022	26.417	0.0306172	0.122374	0.614145	6.7002e-15	1.9823e-13	2.06736e-12
Arfgef1	0.0243712	Harmonic	1.18958	0.286271	21.9484	4.79345	5.20392	0.165959	0.00214704	0.549465	3.17841e-12	4.45541e-11	4.6466e-10
Arfgef3	-0.0849884	Forced	0.0309537	0.282548	22.2376	9.62353	10.4154	0.0014861	-0.00426528	0.463226	4.21016e-09	2.66471e-08	2.77905e-07
Arfrp1	0.0173456	Harmonic	0.798371	0.288293	21.7945	8.40231	14.4439	-0.0830427	-0.0358792	0.46569	3.48455e-09	2.24815e-08	2.34462e-07
Arhgap10	-0.031778	Forced	0.794005	0.241834	25.9814	8.69938	15.9903	-0.0760039	0.00329997	0.336332	1.98879e-05	5.40957e-05	0.000564171
Arhgap11a	0.0960267	Damped	17.8643	0.260064	24.1602	6.08762	0.751999	0.162054	0.169938	0.713319	1.45638e-19	1.63683e-17	1.70707e-16
Arhgap12	-0.0712569	Forced	0.0646341	0.294317	21.3484	9.28469	11.1502	0.00787245	-0.00803437	0.289516	0.000240355	0.000516671	0.00538843
Arhgap15	-0.0530207	Forced	0.0250616	0.29866	21.0379	8.97234	12.0339	0.000202199	-0.00294787	0.431811	4.32033e-08	2.13977e-07	2.23159e-06
Arhgap18	0.0959768	Damped	0.858139	0.274747	22.869	6.06345	0.79977	0.00707015	0.0142328	0.301836	0.000128878	0.000293832	0.00306441
Arhgap19	0.0773419	Damped	4.75542	0.2722	23.083	5.80574	1.75403	0.173695	0.0590584	0.663424	3.92594e-17	2.10648e-15	2.19687e-14
Arhgap20	-0.0409253	Forced	0.136001	0.272787	23.0333	4.93804	4.93112	0.0451253	-0.00651821	0.358508	5.43049e-06	1.67664e-05	0.000174859
Arhgap21	-0.0284079	Harmonic	0.412116	0.252201	24.9134	8.78337	15	-0.0370108	-0.0116037	0.281509	0.000355963	0.000737071	0.00768701
Arhgap23	-0.00351159	Harmonic	2.03956	0.289808	21.6805	4.91705	4.71393	0.333587	0.0701652	0.593817	4.99041e-14	1.16019e-12	1.20998e-11
Arhgap25	-0.00449819	Harmonic	0.331424	0.31382	20.0216	8.45331	13.1064	-0.000272391	-0.0138803	0.448443	1.2839e-08	7.22344e-08	7.53341e-07
Arhgap26	0.119976	Damped	0.261131	0.224399	28	9.88735	11.9386	0.00274144	0.000319264	0.314772	6.53321e-05	0.000159031	0.00165855
Arhgap27os3	-0.0293232	Harmonic	0.0137552	0.294321	21.3481	9.60835	10.0503	0.00251026	-0.00111216	0.32278	4.23537e-05	0.000107751	0.00112375
Arhgap30	0.0134055	Harmonic	0.863188	0.298456	21.0523	8.80339	12.6082	-0.00880873	-0.0358548	0.537145	9.53639e-12	1.19167e-10	1.24281e-09
Arhgap32	0.0615997	Damped	0.255597	0.274864	22.8593	8.3571	15.314	-0.019453	0.000844009	0.349268	9.41334e-06	2.75581e-05	0.000287407
Arhgap35	0.00593666	Harmonic	1.51081	0.298121	21.076	4.97168	4.39924	0.181309	0.0309473	0.435507	3.31156e-08	1.68723e-07	1.75963e-06
Arhgap39	-0.00873382	Harmonic	0.179023	0.283859	22.1348	4.39376	6.65622	0.0362634	-0.002302	0.423187	7.9684e-08	3.71324e-07	3.87258e-06
Arhgap4	-0.007604	Harmonic	0.291577	0.293176	21.4315	8.89744	12.5144	-0.012321	-0.0159053	0.375755	1.87727e-06	6.41655e-06	6.6919e-05
Arhgap45	-0.0110048	Harmonic	1.62683	0.304947	20.6042	8.63675	12.8863	-0.00947709	-0.0750316	0.543921	5.22669e-12	6.93266e-11	7.23015e-10
Arhgap5	0.0289475	Harmonic	1.74912	0.282082	22.2743	5.11201	4.1519	0.207563	-0.00837942	0.455218	7.7346e-09	4.59528e-08	4.79247e-07
Arhgap6	-0.00323721	Harmonic	0.0748508	0.224399	28	9.20732	14.9691	-0.008198	0.000654746	0.287052	0.000271508	0.0005773	0.00602073
Arhgap9	0.0430615	Damped	0.787574	0.299588	20.9727	8.7177	12.8465	-0.010493	-0.0196206	0.444131	1.76588e-08	9.57225e-08	9.98302e-07
Arhgdia	0.051275	Damped	51.5401	0.269554	23.3096	5.53801	2.76449	3.2598	0.403638	0.464458	3.83067e-09	2.43996e-08	2.54467e-07
Arhgdib	-0.00730836	Harmonic	12.0985	0.249355	25.1978	8.64121	15.7413	-1.50635	0.282401	0.447211	1.40673e-08	7.82873e-08	8.16467e-07
Arhgdig	0.0819326	Damped	3.57918	0.253461	24.7896	9.36979	12.6117	-0.0294815	-0.0412298	0.51497	6.48766e-11	6.47879e-10	6.75681e-09
Arhgef1	-0.0323598	Forced	0.771457	0.311029	20.2013	8.80105	12.106	0.0246047	-0.0213783	0.346804	1.08764e-05	3.13531e-05	0.000326985
Arhgef10	0.0137991	Harmonic	0.683962	0.276524	22.722	7.89794	16.8825	-0.0940092	0.0182849	0.409635	2.0368e-07	8.68787e-07	9.06068e-06
Arhgef10l	0.142515	Damped	3.16384	0.30077	20.8904	14.8499	13.298	-0.0678661	-0.000373268	0.291364	0.000219227	0.000475722	0.00496136
Arhgef12	0.0544151	Damped	2.97112	0.292296	21.496	5.29081	3.39512	0.141998	0.0508331	0.575337	2.92585e-13	5.41126e-12	5.64347e-11
Arhgef18	0.0211848	Harmonic	0.436895	0.285016	22.045	5.74926	1.87333	0.0186364	0.0176789	0.529138	1.92295e-11	2.23391e-10	2.32978e-09
Arhgef19	0.0989631	Damped	3.24836	0.244294	25.7198	6.50304	24.8198	-0.00871585	0.0531817	0.287668	0.000263383	0.000561722	0.00585827
Arhgef2	0.063685	Damped	6.68318	0.224399	28	6.62667	26.4693	0.0601817	0.0707757	0.393003	6.19671e-07	2.34743e-06	2.44817e-05
Arhgef25	-0.00540435	Harmonic	3.12901	0.306035	20.5309	7.61034	16.1943	-0.676402	-0.101259	0.461378	4.84888e-09	3.02264e-08	3.15234e-07
Arhgef3	-0.00591636	Harmonic	0.541925	0.29343	21.4129	4.84621	4.89718	0.107625	0.0104098	0.52729	2.25752e-11	2.56609e-10	2.67621e-09
Arhgef37	0.0210424	Harmonic	0.0464233	0.258576	24.2992	5.43041	3.29796	0.00484396	0.000864183	0.285821	0.000288467	0.000610149	0.00636332
Arhgef39	0.122783	Damped	5.14312	0.258438	24.3121	6.22089	0.241032	0.0414184	0.0349566	0.649256	1.78988e-16	8.13325e-15	8.48227e-14
Arhgef5	0.0722448	Damped	1.7032	0.262405	23.9446	5.98126	1.15061	0.0507752	0.0250057	0.675744	1.02271e-17	6.67538e-16	6.96183e-15
[truncated: 7,638 more rows]

## Sheet: S6 Table
Supplemental Table 6. Circadian genes in old male tail-tip fibroblasts
[truncated: 6,917 more rows]

[truncated: 2 more sheets: S7 Table, S8 Table]
